# Supplementary material for: Genetic diversity analysis of proso millet (Panicum miliaceum L.) germplasm resources based on phenotypic traits and SSR markers
Source: Front Plant Sci. 2025 Sep 8;16:1649200. doi: 10.3389/fpls.2025.1649200 (PMC12450881; doi:10.3389/fpls.2025.1649200)
Supplement: Supplementary file 5 [file Table5.xlsx]

## Sheet: Sheet1
Table S1 The population distribution of proso millet germplasms.					Table S2 Information of 1,582 proso millet germplasms.						Table S3 Grade and assignment standard of quality traits.							Table S4 SSR primers sequences and annealing temperatures.					Table S5 Proso millet varieties used for screening SSR primers.						Table S6 Polymorphism SSR primers sequences and annealing temperatures.					Table S7 The population distribution of proso millet germplasms.					Table S8 Information of 147 proso millet germplasms.						Table S9 The genetic diversity index of proso millet germplasm resources.
Population	Province	Accession number	Total		Number	Unicode	Name	Source	Classification		Trait	Grade	Standard	Trait	Grade	Standard		Primer	Forward primer（5'-3'）	Reverse primer（5'-3'）	Tm（℃）		Number	Unicode	Name	Source	Classification		Primer	Forward primer (5'-3')	Reverse primer (5'-3')	Tm (℃)		Population	Province	Accession number	Total		Number	Unicode	Name	Source	Classification		Trait	Shannon index	Trait	Shannon index
Inner Mongolia region	Inner Mongolia	248	248		1	00000006	Dabaishu	Heilongjiang	Landrace		PT	scattered	1	BSL	short	1		BLF-1	GGCCCTACCCGTGCCCTAAC	gacggagcagcaggggagagag	61.5		1	00000065	Etou	Heilongjiang	Landrace		BLF-41	AGCAAACCCTCTGCTTGGATCC	cgggtctGCGGTGAAGGAGGAG	62.2		Inner Mongolia region	Inner Mongolia	14	14		1	00000065	Etou	Heilongjiang	Landrace		T	0.943	SH	2.021
Northeast region	Heilongjiang	103	169		2	00000009	Mizi	Heilongjiang	Landrace			lateral	2		intermediate	2		BLF-2	GCCACCCACCGCTCCTGAACAT	GCCTGAAGTAGCACGTCCCAAG	61.5		2	00000138	Anchunwei	Heilongjiang	Landrace		BLF-4	CGCCGTACTCTCCACCCTCTAA	GCACCCGTCCCGCATCCTCA	60		Northeast region	Heilongjiang	22	30		2	00000138	Anchunwei	Heilongjiang	Landrace		IC	0.152	SD	2.099
	Jilin	44			3	00000013	Tuzizhengwo	Heilongjiang	Landrace			compact	3		long	3		BLF-3	TGGCATCCAGTAGCTGCTTGTA	GGATAGAGTAGACCGAGTGTTA	57.8		3	00000169	Daheisui	Heilongjiang	Landrace		BLF-47	TCTCCGTGGGTGCGtgcaagag	GCGGATGCGGGGAGAGGTGTAC	63.2			Jilin	7			3	00000169	Daheisui	Heilongjiang	Landrace		PT	1.02	SWP	1.981
	Liaoning	22			4	00000016	Huangmizi	Heilongjiang	Landrace		ID	sparse	1	RS	weak	1		BLF-4	CGCCGTACTCTCCACCCTCTAA	GCACCCGTCCCGCATCCTCA	60		4	00000203	Sansui	Heilongjiang	Landrace		BLF-8	tgccgaCTTGACCCTGCAATCC	GGACGGCCAAGATGCGCAGATC	67.6			Liaoning	1			4	00000203	Sansui	Heilongjiang	Landrace		AS	1.009	TN	1.948
Northern region	Hebei	140	193		5	00000020	Shuanglimizi	Heilongjiang	Landrace			intermediate	2		intermediate	2		BLF-5	CGAcgacgctcctcctccacca	GGAATGGCAGCGGTTGGGTTC	62.6		5	00000859	Taolibai	Shanxi	Landrace		BLF-9	TGACACAGTTTCTCGCTAGCTC	GGTACCACCCATCGTTGAATTG	58.8		Northern region	Hebei	7	10		5	00000859	Taolibai	Shanxi	Landrace		ID	1.171	PL	2.043
	Shandong	53			6	00000023	Shuanglimizi	Heilongjiang	Landrace			little dense	3		strong	3		BLF-6	CAGGTTGGTTTATTCCCCATCA	GTCCATTCCCCTGCCAGAAGAA	57.8		6	00001346	Ruantiaozhoumi	Shanxi	Landrace		BLF-51	CGCTCGTTTCGCTCGGGAGTAC	GCGGCGGTTGTTGCACCTAAAC	63.8			Shandong	3			6	00001346	Ruantiaozhoumi	Shanxi	Landrace		PBB	0.865	PWP	2.065
Northwest region	Gansu	139	227		7	00000026	Changmizi	Heilongjiang	Landrace			dense	4					BLF-7	GCACATTCGTCTGGTTCCTATA	ACCTGTTAGCCTGCTAGTGAAA	58.2		7	00001837	Hongruanmi	Shaanxi	Landrace		BLF-52	TTCGGGACTTTGGCGGATATA	GCCGATCCAATGCCAGTGATAA	57.1		Northwest region	Gansu	12	25		7	00001837	Hongruanmi	Shaanxi	Landrace		BH	0.737	GWP	2.082
	Qinghai	55			8	00000030	Shuanglimizi	Heilongjiang	Landrace		PT, panicle type; ID, inflorescence density; BSL, branched spike length; RS, shatter resistance.							BLF-8	tgccgaCTTGACCCTGCAATCC	GGACGGCCAAGATGCGCAGATC	67.6		8	00001840	Gedami	Shaanxi	Landrace		BLF-58	ACCGAACATGGCGTGCAgtatc	GGTCCCCTTCCTTCGCACAGAT	60			Qinghai	8			8	00001840	Gedami	Shaanxi	Landrace		ADB	0.94	TGW	2.051
	Xinjiang	33			9	00000032	Dahuangmizi	Heilongjiang	Landrace									BLF-9	TGACACAGTTTCTCGCTAGCTC	GGTACCACCCATCGTTGAATTG	58.8		9	00001880	Hongruanmi	Shaanxi	Landrace		BLF-59	TGCACCCGATCACCAAACTTTA	GCTGCCACGAGACTGTTGATA	57.1			Xinjiang	5			9	00001880	Hongruanmi	Shaanxi	Landrace		BSL	1.098	GL	2.036
Loess Plateau region	Shanxi	393	720		10	00000039	Heietou	Heilongjiang	Landrace									BLF-10	CGGTGGCAGCGCGATGAATC	GGGGACGTGGCGAGAGAAGGT	68.6		10	00002372	Daqihuangmizi	Inner Mongolia	Landrace		BLF-61	GGTTTACCGCCAGCCATTACTA	CCCCGGACCGCTGAACCAAAT	57.8		Loess Plateau region	Shanxi	30	63		10	00002372	Daqihuangmizi	Inner Mongolia	Landrace		RS	1.069	GW	2.022
	Shaanxi	253			11	00000041	Dahuangmizi	Heilongjiang	Landrace									BLF-11	GGCAAACAATTCCAGCAGCATG	CACTCTGCCAGGTCCCTATCT	61.9		11	00003451	Limashu	Shanxi	Landrace		BLF-21	cccggcctctatccaacACAGA	gactcaccttgctatcgtacaa	49			Shaanxi	23			11	00003451	Limashu	Shanxi	Landrace		MSN	1.983	LWR	2.001
	Ningxia	74			12	00000044	Huangmizi	Heilongjiang	Landrace									BLF-12	GAGCGACAGTTGACAgcgagga	GCCCGTCGATGCCTCCTGATGA	63		12	00004772	Ziganmi(shu)	Shaanxi	Landrace		BLF-66	GGCACTACGTCCCGGACTCATG	GCTCGCCCTCCACGTCGAACA	61.8			Ningxia	10			12	00004772	Ziganmi(shu)	Shaanxi	Landrace		T, trichome; IC, inflorescence color; PT, panicle type; AS, axis shape;ID, inflorescence density; PBB, projection on branch base; BH, branching habit; ADB, angle of divergence of branches; BSL, branched spike length; RS, shatter resistance; MSN, main stem nodes; SH, stem height; SD, stem diameter; SWP, straw weight per plant; TN, tiller number; PL, panicle length; PWP, panicle weight per plant; G…
Abroad	Abroad	25	25		13	00000046	Heidaetou	Heilongjiang	Landrace									BLF-13	CCCTGTCCCCTGCCTGCCATTT	gctgctCTCCTACCACGCTAGT	61		13	00004782	Huanglaoruanmi(shu)	Shaanxi	Landrace		BLF-27	CCTCCCTGAGCCGCTCCCTGAT	CCCGTCTCCGCCGCTGGTCttt	65.2		Abroad	Abroad	5	5		13	00004782	Huanglaoruanmi(shu)	Shaanxi	Landrace
Total		1582	1582		14	00000049	Heizhanmizi	Heilongjiang	Landrace									BLF-14	ACCCGCTTTGCCGACGACAACC	AGAGGCGGGCGGAGGTGATTTT	61		14	00004792	Huangruanmi(shu)	Shaanxi	Landrace		BLF-79	tcgtccatttctcacggtatat	ggcttacccgactattggaatA	55.6		Total		147	147		14	00004792	Huangruanmi(shu)	Shaanxi	Landrace
					15	00000053	Xiaoheimizi	Heilongjiang	Landrace									BLF-15	CGAACAGcgcggcgtaca	GCTCCGCCGGAACCTCAGCT	63		15	00005444	Laohuangmi	Shaanxi	Landrace		BLF-80	TCAGAGGTCCAGCAGCGATTAT	ACCCTCACCGTGCCAGTAATT	57.8							15	00005444	Laohuangmi	Shaanxi	Landrace
					16	00000055	64Shu65	Heilongjiang	Landrace									BLF-16	GGCTCCTCCTCCGTCGTGTTCA	CACCCGACGCCCAAACCCTACT	64		16	00006295	Yuhenian	Hebei	Landrace												16	00006295	Yuhenian	Hebei	Landrace
					17	00000058	Dahongmizi	Heilongjiang	Landrace									BLF-17	TGACCCGCCAGCCAACTTTATT	GCCCATTAGCGAGCGAATAAAG	59.6		17	00006433	Yin790044	Inner Mongolia	Landrace												17	00006433	Yin790044	Inner Mongolia	Landrace
					18	00000061	Heimizi	Heilongjiang	Landrace									BLF-18	GGGCCAACTCCACCGCTTTg	CGCCGCCGGTCTGATTTCC	62.6		18	00007122	Xiaohuangmizi	Hebei	Landrace												18	00007122	Xiaohuangmizi	Hebei	Landrace
					19	00000065	Etou	Heilongjiang	Landrace									BLF-19	AGCTTGCTGTGTTCCATCTCTA	ACAACATGAATCTGGGGCAAGT	60.2		19	00007348	Dahuangji	Hebei	Landrace												19	00007348	Dahuangji	Hebei	Landrace
					20	00000070	Dabaimi	Heilongjiang	Landrace									BLF-20	GTCAAGCCACCGATCCGTAGAG	CGTTGCGGGCATGAGACTATGA	62.6		20	00007423	Zaohongmi	Qinghai	Landrace												20	00007423	Zaohongmi	Qinghai	Landrace
					21	00000074	Huangmizi	Heilongjiang	Landrace									BLF-21	cccggcctctatccaacACAGA	gactcaccttgctatcgtacaa	49																		21	00000006	Dabaishu	Heilongjiang	Landrace
					22	00000077	Huangmizi	Heilongjiang	Landrace									BLF-22	CACGAGGCTCTTGGACCATGAA	TGCCCATCCCCTGCATTGACAA	61.5																		22	00000013	Tuzizhengwo	Heilongjiang	Landrace
					23	00000086	Heitouzhanmizi	Heilongjiang	Landrace									BLF-23	tggcctgctcctcctcccctaG	TGCCCAGCTTCCCCAGGTAAC	62.8																		23	00000020	Shuanglimizi	Heilongjiang	Landrace
					24	00000087	Heitouzhanmizi	Heilongjiang	Landrace									BLF-24	CCACCGGCCTCCTCTTCTCCTC	cccgcttcCTCCTTCGACTCGt	64.5																		24	00000023	Shuanglimizi	Heilongjiang	Landrace
					25	00000089	Huangke	Heilongjiang	Landrace									BLF-25	GAGGCAAGTGGAGGAGAGAACA	GCCTCAGATCCCGGTAGCAAAT	62.8																		25	00000026	Changmizi	Heilongjiang	Landrace
					26	00000095	Heizhaolitou	Heilongjiang	Landrace									BLF-26	gccgtaaccagctcccgagga	gcgagtgtgagcgtgtgagagt	64.5																		26	00000030	Shuanglimizi	Heilongjiang	Landrace
					27	00000096	Xiaohuangmizi	Heilongjiang	Landrace									BLF-27	CCTCCCTGAGCCGCTCCCTGAT	CCCGTCTCCGCCGCTGGTCttt	65.2																		27	00000032	Dahuangmizi	Heilongjiang	Landrace
					28	00000100	Baimizi	Heilongjiang	Landrace									BLF-28	AAGAATGTTGCTGCCCCTTGAC	AGCCGTTGGACCCAGGACTAAT	60.8																		28	00000086	Heitounianmizi	Heilongjiang	Landrace
					29	00000106	Zahuamizi	Heilongjiang	Landrace									BLF-29	GGAACTCCGACGCCCTGGAAG	CGGCGAGGTTTAGGCAGGGTTT	64.5																		29	00000087	Heitounianmizi	Heilongjiang	Landrace
					30	00000109	Heimizi	Heilongjiang	Landrace									BLF-30	CTATGCTGGTGGTTGGGTATAC	TTGAATCGCCTGCACTTTAAAT	57.5																		30	00000171	Sansuimizi	Heilongjiang	Landrace
					31	00000113	Zhumizi	Heilongjiang	Landrace									BLF-31	CCCTCAGCACCACCACCTGTAT	GCACGTCGCGGCCTTCTGTTCC	62.8																		31	00000174	Sanhuangmizi	Heilongjiang	Landrace
					32	00000115	Anchunwei	Heilongjiang	Landrace									BLF-32	CGAGAGTCTTGGCCACATCATC	ACTtcagagcccgatcctaaga	59.8																		32	00000181	Huangmizi	Heilongjiang	Landrace
					33	00000119	Hongmizi	Heilongjiang	Landrace									BLF-33	TTTGTGCTGGCGGGCTAC	ACAGATCCGGTGGCGGGCGTTG	60.8																		33	00000184	Sanheisui	Heilongjiang	Landrace
					34	00000127	Sanhuangmizi	Heilongjiang	Landrace									BLF-34	TTTCCTCTGCTTCCTTGCTTTT	AGGGTGGAGTGGCTGAGATATA	57.8																		34	00000204	Heiyantou	Heilongjiang	Landrace
					35	00000128	Mizi	Heilongjiang	Landrace									BLF-35	tgagtgctggcatgaaagatt	ccactctcacgcatcacatttt	58.5																		35	00000213	Heietou	Heilongjiang	Landrace
					36	00000133	Qianhuangmizi	Heilongjiang	Landrace									BLF-36	CAGGTCGGTTCGGTGTGGAATA	CAGCTCATCCAAGTCGCATATG	60.8																		36	00000343	Baimizi	Jilin	Landrace
					37	00000136	Heisuimizi	Heilongjiang	Landrace									BLF-37	Tccagggcgagaggaggaggtg	TGGAAGCCGGTGGTGAGCTCTC	66.2																		37	00000357	Hongmizi	Jilin	Landrace
					38	00000138	Anchunwei	Heilongjiang	Landrace									BLF-38	GGGCCATGACGCACCTGTAGAT	accacaccgccccaccgtagCT	61.5																		38	00000366	Baimizi	Jilin	Landrace
					39	00000140	Heikemizi	Heilongjiang	Landrace									BLF-39	TGTCCCTCGCCCCGCTCCAA	AGCGCCGATCCCCATGGCATCC	63.5																		39	00000391	Mizi	Jilin	Landrace
					40	00000144	Heihongmizi	Heilongjiang	Landrace									BLF-40	gCAGCTCTTTGGGGTcgccttc	GGCGCACACACTCGCGGATGAA	63.2																		40	00000406	Hongmizi	Jilin	Landrace
					41	00000153	Dahongpao	Heilongjiang	Landrace									BLF-41	AGCAAACCCTCTGCTTGGATCC	cgggtctGCGGTGAAGGAGGAG	62.2																		41	00000461	Qianjinshu	Liaoning	Landrace
					42	00000156	Huanghuamizi	Heilongjiang	Landrace									BLF-42	ACGGGATGGCGGGCAGGGAAAA	GGCATGACACGGGAGGAGCTAG	62.6																		42	00000515	Aqizhaolitou	Inner Mongolia	Landrace
					43	00000161	Hongmizi	Heilongjiang	Landrace									BLF-43	GCACCTTgcgctctccctccct	TTGCCACTGACGCCGCCATTCT	64.4																		43	00000527	Linxidahongshu	Inner Mongolia	Landrace
					44	00000169	Daheisui	Heilongjiang	Landrace									BLF-44	atcttctcctccctcgctttcg	GGCCCTTGGTGGtcgtgaggaa	61.5																		44	00000556	Shangduqingshuzi	Inner Mongolia	Landrace
					45	00000171	Sansuimizi	Heilongjiang	Landrace									BLF-45	tggagggagaggaggggatgAT	CCCAACCAAGTCATGCTCGAAA	58.6																		45	00000577	Linhedahuangshu	Inner Mongolia	Landrace
					46	00000174	Sanhuangmizi	Heilongjiang	Landrace									BLF-46	GTTTCGTACGGCTGATCA	cgcgacaTGGGCAGGAATTCT	50.8																		46	00000601	Hanghoudabaishu	Inner Mongolia	Landrace
					47	00000177	Hongmizi	Heilongjiang	Landrace									BLF-47	TCTCCGTGGGTGCGtgcaagag	GCGGATGCGGGGAGAGGTGTAC	63.2																		47	00000674	Eqixiaoheishu	Inner Mongolia	Landrace
					48	00000181	Huangmizi	Heilongjiang	Landrace									BLF-48	ACACTGTCAGGCCGCCAATA	AGCCCCTGTAGAACAACGACCA	61.6																		48	00000707	Heiruanmizi	Ningxia	Landrace
					49	00000184	Sanheisui	Heilongjiang	Landrace									BLF-49	gcgtggtcatcggttgcgaatc	cgaccggaatctggggtacac	61.6																		49	00000833	Taohuabai	Shanxi	Landrace
					50	00000191	Xiaohongke	Heilongjiang	Landrace									BLF-50	gggCTGAGACCTAGGCACGT	cgaggggagcGGCGGATCTA	60																		50	00001011	Yangweibaxiaobaishu	Shanxi	Landrace
					51	00000195	Heizhaolitou	Heilongjiang	Landrace									BLF-51	CGCTCGTTTCGCTCGGGAGTAC	GCGGCGGTTGTTGCACCTAAAC	63.8																		51	00001066	Ziluotuomi	Shanxi	Landrace
					52	00000200	Zhanmizi	Heilongjiang	Landrace									BLF-52	TTCGGGACTTTGGCGGATATA	GCCGATCCAATGCCAGTGATAA	57.1																		52	00001160	Heishuzi	Shanxi	Landrace
					53	00000203	Sansui	Heilongjiang	Landrace									BLF-53	TGGTTCCGGTGGTGGCTTAAAA	agccatcGTCTCAGCTCGATCA	58.2																		53	00001223	Gouzhuazi	Shanxi	Landrace
					54	00000204	Heiyantou	Heilongjiang	Landrace									BLF-54	CCACCCGCTTTGCCGACGACAA	GCAGAGGCGGGGAGGAAGAG	62.4																		54	00001245	Huizhuhong	Shanxi	Landrace
					55	00000206	Huangmizi	Heilongjiang	Landrace									BLF-55	GTGAGCAGGCGGACAGGGAATA	GCATCGCCAATTCGCCATGATA	60.7																		55	00001247	Qianjinshu	Shanxi	Landrace
					56	00000207	Baimizi	Heilongjiang	Landrace									BLF-56	AGCCACAAAACCTTCGATCGA	aggaagcttcgagtcatgaaga	58.2																		56	00001277	Dalishu	Shanxi	Landrace
					57	00000213	Heietou	Heilongjiang	Landrace									BLF-57	ACGCCATCTGACGATCCATCTT	GCCGGCCTCTGTGCTGGGTTTT	60																		57	00001365	Heimizi	Shanxi	Landrace
					58	00000214	Xiaomaimizi	Heilongjiang	Landrace									BLF-58	ACCGAACATGGCGTGCAgtatc	GGTCCCCTTCCTTCGCACAGAT	60																		58	00001371	Dahuizhou	Shanxi	Landrace
					59	00000215	Yaziju	Heilongjiang	Landrace									BLF-59	TGCACCCGATCACCAAACTTTA	GCTGCCACGAGACTGTTGATA	57.1																		59	00001457	Huangruanshu	Shanxi	Landrace
					60	00000223	Huangmizi	Heilongjiang	Landrace									BLF-60	GCGGTGCTCCAGTCCAGATCGA	CGTCCCACCTGCCACAGTTata	58.6																		60	00001519	Bairuanmi	Shanxi	Landrace
					61	00000229	Dahongpao	Heilongjiang	Landrace									BLF-61	GGTTTACCGCCAGCCATTACTA	CCCCGGACCGCTGAACCAAAT	57.8																		61	00001578	Jinhuangyingshu	Shanxi	Landrace
					62	00000235	Menggu2hao	Heilongjiang	Landrace									BLF-62	GCCTCGTGCCGTCCTCTCTCCT	GGGCTttggggttgggcgagca	64.5																		62	00001598	Bairuanmi	Shaanxi	Landrace
					63	00000237	Baipi	Heilongjiang	Landrace									BLF-63	TGGACCATGAAAGCTGCAAAAT	TGCCCATCCCCTGCATTGACAA	57..8																		63	00001672	Duotoumi	Shaanxi	Landrace
					64	00000239	Hongsanmizi	Heilongjiang	Landrace									BLF-64	ATGGTCGATGTGCTGCTGAGGA	AAGTTCCTTTGAGTGCTGCTGG	62.3																		64	00001711	Bairuanmi	Shaanxi	Landrace
					65	00000243	Limizi	Heilongjiang	Landrace									BLF-65	CCAGGGCGACGAGGGTTGAAGA	AGCCCATCGGTCTGCTGTTCAT	61.8																		65	00001776	Lvtuocao	Shaanxi	Landrace
					66	00000244	Dabaimi	Heilongjiang	Landrace									BLF-66	GGCACTACGTCCCGGACTCATG	GCTCGCCCTCCACGTCGAACA	61.8																		66	00001788	Maruanmi	Shaanxi	Landrace
					67	00000245	Longmi2hao	Heilongjiang	Landrace									BLF-67	CGCCAAGCCCCGCCGAAAATTT	CGCACTCCTACGGCAACAAATT	60																		67	00001805	Huangmizi	Shaanxi	Landrace
					68	00000255	Zaoshumizi	Heilongjiang	Landrace									BLF-68	GGTCCCGCTGGCCCATCATGTT	gtcctcgaccaCCAGCATCAGT	60.9																		68	00001859	Zhuazhuami	Shaanxi	Landrace
					69	00000262	Longshu8hao	Heilongjiang	Cultivar									BLF-69	GCGTGCGGTTTGGGTCGTGAAT	ACGATTTGTGGCCAAGGGATCt	58.7																		69	00001921	Hongnianmi	Shaanxi	Landrace
					70	00000263	Longshu10hao	Heilongjiang	Cultivar									BLF-70	TCGTGTCGCCTTCCTGCTAAAA	gcaactcagaccgacCCAGTT	59.3																		70	00002052	Hailaerheijizi	Inner Mongolia	Landrace
					71	00000264	Longshu12hao	Heilongjiang	Cultivar									BLF-71	TGCCGCCAGTCTCCACCACAAT	TGCCCTGTCTTCCCCTGCTAAT	60.9																		71	00002060	Kezuozhonglisanji	Inner Mongolia	Landrace
					72	00000302	Longshu6hao	Heilongjiang	Cultivar									BLF-72	cagctcgccgactcacccaac	tggcgcgtggggaagctactc	64.5																		72	00002072	Kulunhuangmizi	Inner Mongolia	Landrace
					73	00000303	Longshu18hao	Heilongjiang	Cultivar									BLF-73	ttatagccggtggagctcgtg	ccgtggccgtgctctccttctt	60.9																		73	00002171	Helinxiaoqingmi	Inner Mongolia	Landrace
					74	00000305	Longshu3hao	Heilongjiang	Cultivar									BLF-74	AGACCCCATTCCTCGTGTTCAC	ggaggtcgggcgaggtggaaaa	58.7																		74	00002243	Linhedahuangmizi	Inner Mongolia	Landrace
					75	00000308	Longshu16hao	Heilongjiang	Cultivar									BLF-75	CAGAGACCCCGTGTGAACTTTA	ggtttgcCGCCCGTTACTGACT	57.8																		75	00002302	Bamenghongmizi	Inner Mongolia	Landrace
					76	00000316	71066	Heilongjiang	Cultivar									BLF-76	CCAAGGGCAGCCTTTCCATGAA	GCTCAAGGGTTGGAGGATGATG	61.7																		76	00002572	Hongchamizi	Ningxia	Landrace
					77	00000323	Longshu17hao	Heilongjiang	Cultivar									BLF-77	attctcgcatccaggccctcg	ggcgtggagtggtggagcag	61.8																		77	00002605	Gancaohuangmizi	Ningxia	Landrace
					78	00000336	Hongmizi	jilin	Landrace									BLF-78	CCACACCGGGAGTTTGCATTC	GAAAGGACCGTAACACCCtaag	58.6																		78	00002791	Yuzhongheimizi	Gansu	Landrace
					79	00000343	Baimizi	jilin	Landrace									BLF-79	tcgtccatttctcacggtatat	ggcttacccgactattggaatA	55.6																		79	00002921	Zhengninghuangnianmizi	Gansu	Landrace
					80	00000345	Heimizi	jilin	Landrace									BLF-80	TCAGAGGTCCAGCAGCGATTAT	ACCCTCACCGTGCCAGTAATT	57.8																		80	00002982	Pingliang80tianhongmizi	Gansu	Landrace
					81	00000350	Baimizi	jilin	Landrace																														81	00003037	Dongxianggedagoumizi	Gansu	Landrace
					82	00000352	Heimizi	jilin	Landrace																														82	00003045	Hezhenghuangmi	Gansu	Landrace
					83	00000357	Hongmizi	jilin	Landrace																														83	00003046	Kangle60huangmizi	Gansu	Landrace
					84	00000358	Hongmizi	jilin	Landrace																														84	00003047	Zhouquhuangmizi	Gansu	Landrace
					85	00000363	Hongmizi	jilin	Landrace																														85	00003049	Hongmi	Xinjiang	Landrace
					86	00000366	Baimizi	jilin	Landrace																														86	00003055	Hongmizi	Xinjiang	Landrace
					87	00000371	Mizi	jilin	Landrace																														87	00003074	Mizi	Xinjiang	Landrace
					88	00000376	Huangnihe	jilin	Landrace																														88	00003102	Huangmi	Xinjiang	Landrace
					89	00000378	Jinsuimizi	jilin	Landrace																														89	00003114	Hongmi	Xinjiang	Landrace
					90	00000383	Gematou	jilin	Landrace																														90	00003203	Qingmizi	Shanxi	Landrace
					91	00000385	Gematou	jilin	Landrace																														91	00003299	Baikuloushu	Shanxi	Landrace
					92	00000390	Mizi	jilin	Landrace																														92	00003308	Heimizi	Shanxi	Landrace
					93	00000391	Mizi	jilin	Landrace																														93	00003337	Bendibaimi	Shanxi	Landrace
					94	00000398	Huangmizi	jilin	Landrace																														94	00003438	Baishu	Shanxi	Landrace
					95	00000406	Hongmizi	jilin	Landrace																														95	00003456	Mizi	Shanxi	Landrace
					96	00000410	Hongmizi	jilin	Landrace																														96	00003515	Yingshuzi	Shanxi	Landrace
					97	00000413	Changtuhongmizi	Liaoning	Landrace																														97	00003604	Xiaobaimi	Shaanxi	Landrace
					98	00000420	Liaomi56hao	Liaoning	Landrace																														98	00003608	Erhongmi	Shaanxi	Landrace
					99	00000423	Heishanhongshu	Liaoning	Landrace																														99	00003648	Hongxiaomi	Shaanxi	Landrace
					100	00000426	Heishanhemizi	Liaoning	Landrace																														100	00003943	Huomizi	Shaanxi	Landrace
					101	00000429	Beipiaobaimizi	Liaoning	Landrace																														101	00004234	Yaobaoheimizi(shu)	Jilin	Landrace
					102	00000432	Jianpingsansui	Liaoning	Landrace																														102	00004359	Nianshuzi	Shandong	Landrace
					103	00000433	Dasansui	Liaoning	Landrace																														103	00004483	Lishuzi	Shandong	Landrace
					104	00000445	Taianbaimizi	Liaoning	Landrace																														104	00004638	Taiyuan84	Shanxi	Landrace
					105	00000449	Kuandianhemizi	Liaoning	Landrace																														105	00004701	Heigezaoruanmi(shu)	Shaanxi	Landrace
					106	00000452	Haichengjinsui	Liaoning	Landrace																														106	00004941	Jingtaibaimizi	Gansu	Landrace
					107	00000455	Yingkoubaimizi	Liaoning	Landrace																														107	00004987	Qingyanghuangyingmi	Gansu	Landrace
					108	00000459	Baiganmizi	Liaoning	Landrace																														108	00005092	Baijizi	Shandong	Landrace
					109	00000461	Qianjinshu	Liaoning	Landrace																														109	00005315	Huangmami	Shaanxi	Landrace
					110	00000466	Xiongyuehuangmizi	Liaoning	Landrace																														110	00005398	Ziganhuang	Shaanxi	Landrace
					111	00000469	Zhuanghe1hao	Liaoning	Landrace																														111	00005594	Longshu23hao	Heilongjiang	Landrace
					112	00000472	Xinjinbaimizi	Liaoning	Landrace																														112	00005711	Shihuqianjinmi	Jilin	Landrace
					113	00000476	Jinsuibaimizi	Liaoning	Landrace																														113	00006189	Gedushu	Hebei	Landrace
					114	00000480	Moqizhanbeng	Inner Mongolia	Landrace																														114	00006794	Tongxinqingmizi	Ningxia	Landrace
					115	00000481	Zalandunbaishuzi	Inner Mongolia	Landrace																														115	00006821	Gumi13hao	Ningxia	Landrace
					116	00000485	Zaqimizi	Inner Mongolia	Landrace																														116	00006832	Misuimi	Ningxia	Landrace
					117	00000486	Keyouqiandabaishu	Inner Mongolia	Landrace																														117	00007255	Ningmisihao	Ningxia	Landrace
					118	00000487	Tuquanbaimizi	Inner Mongolia	Landrace																														118	00007314	Anximi	Gansu	Landrace
					119	00000492	Zuozhongqigaoliangmi	Inner Mongolia	Landrace																														119	00007374	790034	Abroad	Abroad
					120	00000494	Zuozhongqiheizhanmi	Inner Mongolia	Landrace																														120	00007391	790051	Abroad	Abroad
					121	00000496	Kailuzhaolitou	Inner Mongolia	Landrace																														121	00007397	790057	Abroad	Abroad
					122	00000497	Kailuzigandahuangshu	Inner Mongolia	Landrace																														122	00007422	Erqingmi	Qinghai	Landrace
					123	00000500	Kailubaishuzi	Inner Mongolia	Landrace																														123	00007432	Huangluanmi	Qinghai	Landrace
					124	00000501	Tongliaogaoliangshu	Inner Mongolia	Landrace																														124	00007435	Heiyingmi	Qinghai	Landrace
					125	00000503	Tongliaoheizhanmizi	Inner Mongolia	Landrace																														125	00007456	Huimami	Qinghai	Landrace
					126	00000505	Naimandahuangshu	Inner Mongolia	Landrace																														126	00007480	Baigezidan	Qinghai	Landrace
					127	00000510	Zhemengshuzi	Inner Mongolia	Landrace																														127	00007489	Heizaomi	Qinghai	Landrace
					128	00000515	Aqizhaolitou	Inner Mongolia	Landrace																														128	00007494	Hehongmi	Qinghai	Landrace
					129	00000520	Aqibaishuzi	Inner Mongolia	Landrace																														129	00007633	Yanshuyihao	Shanxi	Cultivar
					130	00000524	Balinzuogaoliangshu	Inner Mongolia	Landrace																														130	00007654	246-1	Shanxi	Landrace
					131	00000526	Balinzuoheishuzi	Inner Mongolia	Landrace																														131	00007665	Waiyinshu2hao	Abroad	Abroad
					132	00000527	Linxidahongshu	Inner Mongolia	Landrace																														132	00007669	Waiyinshu6hao	Abroad	Abroad
					133	00000530	Linxibashengmi	Inner Mongolia	Landrace																														133	00008015	Guchengmizi	Ningxia	Landrace
					134	00000532	Linxixiaobaishu	Inner Mongolia	Landrace																														134	00008018	Linzeheidamizi	Gansu	Landrace
					135	00000533	Linxiyangliumi	Inner Mongolia	Landrace																														135	00000049	Heinianmizi	Heilongjiang	Landrace
					136	00000539	Chifengmazhayan	Inner Mongolia	Landrace																														136	00000195	Heizhaolitou	Heilongjiang	Landrace
					137	00000542	Kaqidazhihuangshu	Inner Mongolia	Landrace																														137	00001965	Mizi	Shaanxi	Landrace
					138	00000545	Ningchengzhihuangshu	Inner Mongolia	Landrace																														138	00005960	Qisifengnianmi	Ningxia	Landrace
					139	00000549	Ningchengbachengmihuangshu	Inner Mongolia	Landrace																														139	00006069	Huangshuzi	Hebei	Landrace
					140	00000553	Ningchengbendidaqiushu	Inner Mongolia	Landrace																														140	00006152	Mazhayan	Hebei	Landrace
					141	00000556	Shangduqingshuzi	Inner Mongolia	Landrace																														141	00006308	Xiaohuashu	Hebei	Landrace
					142	00000560	Qingshuiheziganhuangshu	Inner Mongolia	Landrace																														142	00006545	Taiyuan1073	Shanxi	Landrace
					143	00000563	Qingshuiheyidianqing	Inner Mongolia	Landrace																														143	00006586	Dabaishu	Shanxi	Landrace
					144	00000566	Wuyuanhongshu	Inner Mongolia	Landrace																														144	00006683	Dunhuangdamizi	Gansu	Landrace
					145	00000573	Wuyuanyidianqing	Inner Mongolia	Landrace																														145	00006856	Beicaoyuanliecaohuang	Ningxia	Landrace
					146	00000574	Wuyuanbaishuzi	Inner Mongolia	Landrace																														146	00007352	Xingmami	Shanxi	Landrace
					147	00000575	Linhehongshu	Inner Mongolia	Landrace																														147	00007641	Quyuxiaobaishu	Shanxi	Landrace
					148	00000577	Linhedahuangshu	Inner Mongolia	Landrace
					149	00000579	Linheerhuangshu	Inner Mongolia	Landrace
					150	00000584	Linheheishuzi	Inner Mongolia	Landrace
					151	00000587	Linhetiaozaoshu	Inner Mongolia	Landrace
					152	00000597	Hanghouxiaohongshuzi	Inner Mongolia	Landrace
					153	00000601	Hanghoudabaishu	Inner Mongolia	Landrace
					154	00000604	Hanghouheishuzi	Inner Mongolia	Landrace
					155	00000613	Bamengerqingshu	Inner Mongolia	Landrace
					156	00000616	Hushidabaishuzi	Inner Mongolia	Landrace
					157	00000619	Baotouzigandahongshu	Inner Mongolia	Landrace
					158	00000620	Baotouhuangshuzi	Inner Mongolia	Landrace
					159	00000627	Manmanhongshuzi	Inner Mongolia	Landrace
					160	00000628	Daqiyanxunhongshuzi	Inner Mongolia	Landrace
					161	00000632	Daqidabaishuzi	Inner Mongolia	Landrace
					162	00000633	Daqidabaishuzi	Inner Mongolia	Landrace
					163	00000635	Daqihuanggandabaishu	Inner Mongolia	Landrace
					164	00000638	Hangqiedandabaishu	Inner Mongolia	Landrace
					165	00000644	Zhunqiziganhongshu	Inner Mongolia	Landrace
					166	00000648	Zhunqidahuangshu	Inner Mongolia	Landrace
					167	00000653	Zhunqiziganbaishu	Inner Mongolia	Landrace
					168	00000656	Zhunqibaishuzi	Inner Mongolia	Landrace
					169	00000660	Zhunqidabaishu	Inner Mongolia	Landrace
					170	00000662	Zhunqiqingshuzi	Inner Mongolia	Landrace
					171	00000664	Yiqidahongshu	Inner Mongolia	Landrace
					172	00000667	Yiqibaizhoumi	Inner Mongolia	Landrace
					173	00000670	Yiqibaizhoushu	Inner Mongolia	Landrace
					174	00000671	Wuqiheikezaoshu	Inner Mongolia	Landrace
					175	00000674	Eqixiaoheishu	Inner Mongolia	Landrace
					176	00000678	Yimengdahongshuzi	Inner Mongolia	Landrace
					177	00000682	Yimenghuangshuzi	Inner Mongolia	Landrace
					178	00000684	Yimengliang56-2shu	Inner Mongolia	Cultivar
					179	00000692	Yimeng81-21shu	Inner Mongolia	Cultivar
					180	00000696	Shuxuan3hao	Inner Mongolia	Cultivar
					181	00000697	Yimengshuanglishu(1)	Inner Mongolia	Landrace
					182	00000700	Yimengyidianzong	Inner Mongolia	Landrace
					183	00000701	Yimengheiwupibaishu	Inner Mongolia	Landrace
					184	00000704	Huobaopimizi	Ningxia	Landrace
					185	00000706	Yanchibairuanmi	Ningxia	Landrace
					186	00000707	Heiruanmizi	Ningxia	Landrace
					187	00000712	Huanxianxingxingtouhongruanmi	Gansu	Landrace
					188	00000715	Huanxian60tianbaizhanmi	Gansu	Landrace
					189	00000716	Huanxian60zhaolitouheimi	Gansu	Landrace
					190	00000717	Huanxianxinghoutouheilimi	Gansu	Landrace
					191	00000719	Huachixingxingtouruanmizi	Gansu	Landrace
					192	00000728	Zhengningbaizhanmizi	Gansu	Landrace
					193	00000730	Zhengningheisanmang	Gansu	Landrace
					194	00000734	Zhenyuanhongdazhanmizi	Gansu	Landrace
					195	00000738	Zhenyuanxiaobaimizi	Gansu	Landrace
					196	00000751	Baizilaidai	Hebei	Landrace
					197	00000759	Gedabaishuzi	Hebei	Landrace
					198	00000763	Shuzi	Hebei	Landrace
					199	00000766	Gudubai	Hebei	Landrace
					200	00000772	Haobai	Hebei	Landrace
					201	00000775	Ziluodai	Hebei	Landrace
					202	00000779	Xiaobaishu	Hebei	Landrace
					203	00000781	Zhaolibai	Hebei	Landrace
					204	00000786	Dahongshu	Hebei	Landrace
					205	00000789	Ziluodai	Hebei	Landrace
					206	00000793	Dazigan	Hebei	Landrace
					207	00000797	Xiaozigan	Hebei	Landrace
					208	00000799	Liuxinbai	Hebei	Landrace
					209	00000803	Zihongshuzi	Hebei	Landrace
					210	00000805	Daqingshu	Hebei	Landrace
					211	00000809	Baishuzi	Hebei	Landrace
					212	00000813	Xiaoheishu	Hebei	Landrace
					213	00000823	Zhanshuzi	Hebei	Landrace
					214	00000827	Xiaoshu	Hebei	Landrace
					215	00000831	Bolicui	Shanxi	Landrace
					216	00000833	Taohuabai	Shanxi	Landrace
					217	00000834	Ziganbaishu	Shanxi	Landrace
					218	00000835	Guapilv	Shanxi	Landrace
					219	00000836	Qingshu	Shanxi	Landrace
					220	00000838	Xiaohongshu	Shanxi	Landrace
					221	00000842	Xiaobaishu	Shanxi	Landrace
					222	00000844	Hongluoshu	Shanxi	Landrace
					223	00000848	Lvganbaishu	Shanxi	Landrace
					224	00000851	Yeshengheishuzi	Shanxi	Wild
					225	00000857	Dazigan	Shanxi	Landrace
					226	00000859	Taolibai	Shanxi	Landrace
					227	00000863	Zhihuangshu	Shanxi	Landrace
					228	00000864	Jingeta	Shanxi	Landrace
					229	00000868	Dabaishu	Shanxi	Landrace
					230	00000872	Baigeduo	Shanxi	Landrace
					231	00000876	Yangbaishu	Shanxi	Landrace
					232	00000881	Yeshuzi	Shanxi	Wild
					233	00000883	Erqingshu	Shanxi	Landrace
					234	00000887	Daqingshu	Shanxi	Landrace
					235	00000891	Xiaohongshu	Shanxi	Landrace
					236	00000894	Erbaishu	Shanxi	Landrace
					237	00000896	Xiaoheishu	Shanxi	Landrace
					238	00000898	Dahuishu	Shanxi	Landrace
					239	00000905	Zhihuangshu	Shanxi	Landrace
					240	00000908	Dariqishuzi	Shanxi	Landrace
					241	00000911	Liushirishu	Shanxi	Landrace
					242	00000912	Baipishu	Shanxi	Landrace
					243	00000915	Jingeduo	Shanxi	Landrace
					244	00000916	Xiangyabai	Shanxi	Landrace
					245	00000918	Ziluodai	Shanxi	Landrace
					246	00000919	Daheishu	Shanxi	Landrace
					247	00000924	Daqingshu	Shanxi	Landrace
					248	00000925	Gaoliangshu	Shanxi	Landrace
					249	00000927	Bamibai	Shanxi	Landrace
					250	00000928	Xiaoriqibaishu	Shanxi	Landrace
					251	00000930	Bairuanshu	Shanxi	Landrace
					252	00000932	Zhaolibaishu	Shanxi	Landrace
					253	00000933	Huanggandabaishu	Shanxi	Landrace
					254	00000937	Mawushu	Shanxi	Landrace
					255	00000939	Dahongshu	Shanxi	Landrace
					256	00000944	Yuantoushu	Shanxi	Landrace
					257	00000947	Shiyangjing	Shanxi	Landrace
					258	00000952	Zhazhatou	Shanxi	Landrace
					259	00000953	Ziganbai	Shanxi	Landrace
					260	00000956	Daqingshu	Shanxi	Landrace
					261	00000960	Jinruanmi	Shanxi	Landrace
					262	00000962	Erbaishu	Shanxi	Landrace
					263	00000964	Dabaishu	Shanxi	Landrace
					264	00000965	Zhaolibai	Shanxi	Landrace
					265	00000972	Xiaozilun	Shanxi	Landrace
					266	00000973	Liushirixiaoshuzi	Shanxi	Landrace
					267	00000974	Changgejuan	Shanxi	Landrace
					268	00000977	Zhaolibai	Shanxi	Landrace
					269	00000978	Ziganbaishu	Shanxi	Landrace
					270	00000984	Baigandabaishu	Shanxi	Landrace
					271	00000986	Edanbai	Shanxi	Landrace
					272	00000987	Xiaohongshu	Shanxi	Landrace
					273	00000988	Xiaojinhuangshu	Shanxi	Landrace
					274	00000994	Baidawahui	Shanxi	Landrace
					275	00001003	Erhuangshu	Shanxi	Landrace
					276	00001005	Taolatoushu	Shanxi	Landrace
					277	00001006	Baishu	Shanxi	Landrace
					278	00001007	Bamibaishu	Shanxi	Landrace
					279	00001010	Yangweibashu	Shanxi	Landrace
					280	00001011	Yangweibaxiaobaishu	Shanxi	Landrace
					281	00001012	Ouzhoubaishu	Shanxi	Landrace
					282	00001015	Zigaitouerbaishu	Shanxi	Landrace
					283	00001020	Huanglashu	Shanxi	Landrace
					284	00001022	Erbaishu	Shanxi	Landrace
					285	00001025	Dabaishu	Shanxi	Landrace
					286	00001027	Zhaolibai	Shanxi	Landrace
					287	00001028	Ziganbaishu	Shanxi	Landrace
					288	00001033	Yidianqing	Shanxi	Landrace
					289	00001036	Ziedan	Shanxi	Landrace
					290	00001037	Xiaohongshu	Shanxi	Landrace
					291	00001038	Xiaohuangshu	Shanxi	Landrace
					292	00001040	Huichuanchuanhunza	Shanxi	Landrace
					293	00001041	Yangliuban	Shanxi	Landrace
					294	00001044	Jinhongshu	Shanxi	Landrace
					295	00001051	Dabaishu	Shanxi	Landrace
					296	00001052	Niuweibai	Shanxi	Landrace
					297	00001054	Yangweiba	Shanxi	Landrace
					298	00001061	Heiputao	Shanxi	Landrace
					299	00001062	Maniaoshu	Shanxi	Landrace
					300	00001066	Ziluotuomi	Shanxi	Landrace
					301	00001067	Qianjinshu	Shanxi	Landrace
					302	00001068	Huanglangshu	Shanxi	Landrace
					303	00001070	Baiyangmizi	Shanxi	Landrace
					304	00001071	Baikulouruanmi	Shanxi	Landrace
					305	00001078	Erhongshu	Shanxi	Landrace
					306	00001084	Hongzigan	Shanxi	Landrace
					307	00001085	Bolibai	Shanxi	Landrace
					308	00001086	Putaobai	Shanxi	Landrace
					309	00001092	Huangganhongshuzi	Shanxi	Landrace
					310	00001093	Zijiegan	Shanxi	Landrace
					311	00001096	Niuxinshuzi	Shanxi	Landrace
					312	00001097	Huangshuzi	Shanxi	Landrace
					313	00001103	Huishuzi	Shanxi	Landrace
					314	00001104	Yidianhong	Shanxi	Landrace
					315	00001110	Jinruanmi	Shanxi	Landrace
					316	00001113	Putaobai	Shanxi	Landrace
					317	00001114	Goushihei	Shanxi	Landrace
					318	00001115	Erhuishu	Shanxi	Landrace
					319	00001127	Huangluoshu	Shanxi	Landrace
					320	00001132	Huishuzi	Shanxi	Landrace
					321	00001133	Jianqingshuzi	Shanxi	Landrace
					322	00001139	Huangshuzi	Shanxi	Landrace
					323	00001141	Mawushuzi	Shanxi	Landrace
					324	00001145	Dahongshu	Shanxi	Landrace
					325	00001147	Hongshuzi	Shanxi	Landrace
					326	00001148	Xiaohuangshuzi	Shanxi	Landrace
					327	00001156	Dahuangshuzi	Shanxi	Landrace
					328	00001160	Heishuzi	Shanxi	Landrace
					329	00001162	Xiaoruanshu	Shanxi	Landrace
					330	00001166	Heishuzi	Shanxi	Landrace
					331	00001170	Xiaohuangshu	Shanxi	Landrace
					332	00001171	Dahuangshu	Shanxi	Landrace
					333	00001176	Dahongzhanmi	Shanxi	Landrace
					334	00001177	Hongmizi	Shanxi	Landrace
					335	00001179	Daqihuang	Shanxi	Landrace
					336	00001184	Qisifengzhanmi	Shanxi	Landrace
					337	00001185	Bailiushazhanmi	Shanxi	Landrace
					338	00001188	Hesemizi	Shanxi	Landrace
					339	00001190	Banhongzhanmi	Shanxi	Landrace
					340	00001193	Hongjuzhanmi	Shanxi	Landrace
					341	00001198	Baiganruanshu	Shanxi	Landrace
					342	00001200	Geduhongmizi	Shanxi	Landrace
					343	00001202	Qianjinhuang	Shanxi	Landrace
					344	00001203	Jinruanshu	Shanxi	Landrace
					345	00001205	Xiaobaimi	Shanxi	Landrace
					346	00001208	Heimizi	Shanxi	Landrace
					347	00001210	Liushitian	Shanxi	Landrace
					348	00001214	Bairuanmi	Shanxi	Landrace
					349	00001218	Dahongshu	Shanxi	Landrace
					350	00001220	Huilaopo	Shanxi	Landrace
					351	00001223	Gouzhaozi	Shanxi	Landrace
					352	00001227	Bolicui	Shanxi	Landrace
					353	00001231	Loushu1hao	Shanxi	Landrace
					354	00001232	Huangloushan	Shanxi	Landrace
					355	00001233	Dabaishu	Shanxi	Landrace
					356	00001239	Baiputaoshu	Shanxi	Landrace
					357	00001243	Erhongshu	Shanxi	Landrace
					358	00001245	Huizhuhong	Shanxi	Landrace
					359	00001246	Jizhaohong	Shanxi	Landrace
					360	00001247	Qianjinshu	Shanxi	Landrace
					361	00001250	Baishuzi	Shanxi	Landrace
					362	00001253	Putaoqing	Shanxi	Landrace
					363	00001258	Hongshuzi	Shanxi	Landrace
					364	00001260	Niupishuzi	Shanxi	Landrace
					365	00001261	Huangluoshu	Shanxi	Landrace
					366	00001269	Hongshu	Shanxi	Landrace
					367	00001270	Baishu	Shanxi	Landrace
					368	00001271	Heishu	Shanxi	Landrace
					369	00001272	Hongshuzi	Shanxi	Landrace
					370	00001274	Dabaishu	Shanxi	Landrace
					371	00001276	Daheishu	Shanxi	Landrace
					372	00001277	Dalishu	Shanxi	Landrace
					373	00001281	Chengchuihongruanmi	Shanxi	Landrace
					374	00001284	Yingdihuang	Shanxi	Landrace
					375	00001285	Heitiaozaoruanmi	Shanxi	Landrace
					376	00001287	Yidianhong	Shanxi	Landrace
					377	00001289	Xiaohongshu	Shanxi	Landrace
					378	00001292	Huanglianshan	Shanxi	Landrace
					379	00001294	Bairibai	Shanxi	Landrace
					380	00001295	Laolaihong	Shanxi	Landrace
					381	00001300	Chengchuihong	Shanxi	Landrace
					382	00001301	Wuzhaozimizi	Shanxi	Landrace
					383	00001306	Huilaoshu	Shanxi	Landrace
					384	00001310	Hongzhanshu	Shanxi	Landrace
					385	00001313	Bianmeimi	Shanxi	Landrace
					386	00001318	Mizi(riben)	Shanxi	Landrace
					387	00001321	Huimizi	Shanxi	Landrace
					388	00001325	Baishu	Shanxi	Landrace
					389	00001328	Hongshu	Shanxi	Landrace
					390	00001329	Huangsuisan	Shanxi	Landrace
					391	00001330	Qianjinmi	Shanxi	Landrace
					392	00001333	Heigezao	Shanxi	Landrace
					393	00001339	Chengchuihong	Shanxi	Landrace
					394	00001344	Xiaohuangruanmi	Shanxi	Landrace
					395	00001346	Ruantiaozhoumi	Shanxi	Landrace
					396	00001351	Wahuimi	Shanxi	Landrace
					397	00001355	Baikulou	Shanxi	Landrace
					398	00001358	Heigezao	Shanxi	Landrace
					399	00001364	Huangyangmi	Shanxi	Landrace
					400	00001365	Heimizi	Shanxi	Landrace
					401	00001370	Erfeizhoushu	Shanxi	Landrace
					402	00001371	Dahuizhou	Shanxi	Landrace
					403	00001374	Baiedanmizi	Shanxi	Landrace
					404	00001378	Mamizi	Shanxi	Landrace
					405	00001383	Wahuimizi	Shanxi	Landrace
					406	00001384	Yidianqing	Shanxi	Landrace
					407	00001389	Hongseruanmi	Shanxi	Landrace
					408	00001391	Heiruanmizi	Shanxi	Landrace
					409	00001396	Xiaoheishu	Shanxi	Landrace
					410	00001399	Baizhanshu	Shanxi	Landrace
					411	00001401	Hongsanshu	Shanxi	Landrace
					412	00001405	Gouzhaoruan	Shanxi	Landrace
					413	00001409	Hongshuzi	Shanxi	Landrace
					414	00001413	Hongruanshu	Shanxi	Landrace
					415	00001416	Zenmi	Shanxi	Landrace
					416	00001422	Hongmizi	Shanxi	Landrace
					417	00001424	Huangshu	Shanxi	Landrace
					418	00001427	Shuzi	Shanxi	Landrace
					419	00001430	Heishu	Shanxi	Landrace
					420	00001431	Huishu	Shanxi	Landrace
					421	00001434	Bairuanshu	Shanxi	Landrace
					422	00001437	Qianjinshu	Shanxi	Landrace
					423	00001439	Qianjinshu	Shanxi	Landrace
					424	00001444	Qianjinhuangruanshu	Shanxi	Landrace
					425	00001449	Huangliangshu	Shanxi	Landrace
					426	00001450	Ziganshu	Shanxi	Landrace
					427	00001455	Hongruanshu	Shanxi	Landrace
					428	00001457	Huangruanshu	Shanxi	Landrace
					429	00001458	Bairuanshu	Shanxi	Landrace
					430	00001462	Hongyingshu	Shanxi	Landrace
					431	00001464	Heiruanshu	Shanxi	Landrace
					432	00001468	Huishu	Shanxi	Landrace
					433	00001471	Baishuzi	Shanxi	Landrace
					434	00001475	Saozhouruanshu	Shanxi	Landrace
					435	00001483	Heiganhongruanmi	Shanxi	Landrace
					436	00001484	Huangruanmi	Shanxi	Landrace
					437	00001488	Hongruanshu	Shanxi	Landrace
					438	00001489	Huangruanshu	Shanxi	Landrace
					439	00001492	Heiruanshu	Shanxi	Landrace
					440	00001494	Heimizi	Shanxi	Landrace
					441	00001497	Duozhiyingshu	Shanxi	Landrace
					442	00001503	Hongruanmi	Shanxi	Landrace
					443	00001508	Bairuanmi	Shanxi	Landrace
					444	00001512	Ruanshu	Shanxi	Landrace
					445	00001513	Yingshuzi	Shanxi	Landrace
					446	00001516	Bainuoshuzi	Shanxi	Landrace
					447	00001519	Bairuanmi	Shanxi	Landrace
					448	00001521	Wahuiruanmi	Shanxi	Landrace
					449	00001527	Liuzishuzi	Shanxi	Landrace
					450	00001531	Qianhongruanmi	Shanxi	Landrace
					451	00001532	Heimi	Shanxi	Landrace
					452	00001536	Huangruanshu	Shanxi	Landrace
					453	00001540	Hongjiaoni	Shanxi	Landrace
					454	00001544	Duniudan	Shanxi	Landrace
					455	00001548	Heilishu	Shanxi	Landrace
					456	00001551	Hongshuzi	Shanxi	Landrace
					457	00001556	Bairuanshu	Shanxi	Landrace
					458	00001561	Heiruanshu	Shanxi	Landrace
					459	00001565	Hongkeruanshu	Shanxi	Landrace
					460	00001566	Bairuanshu	Shanxi	Landrace
					461	00001571	Baishuzi	Shanxi	Landrace
					462	00001575	Jinhongshu	Shanxi	Landrace
					463	00001578	Jinhuangyingshu	Shanxi	Landrace
					464	00001586	Heishu	Shanxi	Landrace
					465	00001588	Hongzhoumi	Shaanxi	Landrace
					466	00001593	Huangshuzi	Shaanxi	Landrace
					467	00001595	Baishuzi	Shaanxi	Landrace
					468	00001598	Bairuanmi	Shaanxi	Landrace
					469	00001602	Hongshuzi	Shaanxi	Landrace
					470	00001604	Manmanhuangmi	Shaanxi	Landrace
					471	00001607	Baishuzi	Shaanxi	Landrace
					472	00001612	Heishuzi	Shaanxi	Landrace
					473	00001614	Huishuzi	Shaanxi	Landrace
					474	00001617	Hongruanmi	Shaanxi	Landrace
					475	00001620	Huangmizi	Shaanxi	Landrace
					476	00001624	Huobaopimi	Shaanxi	Landrace
					477	00001631	Bairuanmi	Shaanxi	Landrace
					478	00001634	Wahuiruanmi	Shaanxi	Landrace
					479	00001640	Zhoumi	Shaanxi	Landrace
					480	00001643	Bairuanmi	Shaanxi	Landrace
					481	00001647	Hongruanmi	Shaanxi	Landrace
					482	00001648	Jitouruanmi	Shaanxi	Landrace
					483	00001653	Huangruanmi	Shaanxi	Landrace
					484	00001656	Zigaitoumi	Shaanxi	Landrace
					485	00001658	Huiruanmi	Shaanxi	Landrace
					486	00001663	Huimi	Shaanxi	Landrace
					487	00001669	Xinhoutou	Shaanxi	Landrace
					488	00001672	Duotoumi	Shaanxi	Landrace
					489	00001677	Bairuanmi	Shaanxi	Landrace
					490	00001681	Heimizi	Shaanxi	Landrace
					491	00001685	Huangmizi	Shaanxi	Landrace
					492	00001692	Qingyanghong	Shaanxi	Landrace
					493	00001696	Bamierkang	Shaanxi	Landrace
					494	00001698	Hualianmi	Shaanxi	Landrace
					495	00001703	Liushitianmi	Shaanxi	Landrace
					496	00001707	Baimizi	Shaanxi	Landrace
					497	00001711	Bairuanmi	Shaanxi	Landrace
					498	00001716	Getahong	Shaanxi	Landrace
					499	00001717	Hongxiaomi	Shaanxi	Landrace
					500	00001723	Erwahuimi	Shaanxi	Landrace
					501	00001726	Huibaimi	Shaanxi	Landrace
					502	00001729	Ziganbairuanmi	Shaanxi	Landrace
					503	00001734	Lvtuocao	Shaanxi	Landrace
					504	00001739	Xiaohongmi	Shaanxi	Landrace
					505	00001746	Saozhoubaimi	Shaanxi	Landrace
					506	00001748	Jiaoshaobairuanmi	Shaanxi	Landrace
					507	00001753	Liangmi	Shaanxi	Landrace
					508	00001755	Hongruanmi	Shaanxi	Landrace
					509	00001761	Saozhoumi	Shaanxi	Landrace
					510	00001765	Heigezaomi	Shaanxi	Landrace
					511	00001769	Xiaohongruanmi	Shaanxi	Landrace
					512	00001771	Bamierkang	Shaanxi	Landrace
					513	00001776	Lvtuocao	Shaanxi	Landrace
					514	00001781	Zigaitouhuangmi	Shaanxi	Landrace
					515	00001788	Maruanmi	Shaanxi	Landrace
					516	00001793	Hongruanmi	Shaanxi	Landrace
					517	00001795	Huanglaomi	Shaanxi	Landrace
					518	00001805	Huangmizi	Shaanxi	Landrace
					519	00001808	Getaruanmi	Shaanxi	Landrace
					520	00001815	Saozhouhuangruanmi	Shaanxi	Landrace
					521	00001820	Ruanzhoumi	Shaanxi	Landrace
					522	00001825	Bairuanmi	Shaanxi	Landrace
					523	00001827	Heiruanmi	Shaanxi	Landrace
					524	00001832	Bairuanmi	Shaanxi	Landrace
					525	00001833	Baizhoumi	Shaanxi	Landrace
					526	00001837	Hongruanmi	Shaanxi	Landrace
					527	00001840	Getami	Shaanxi	Landrace
					528	00001847	Huimami	Shaanxi	Landrace
					529	00001849	Hongruanmi	Shaanxi	Landrace
					530	00001854	Yingzhaoruanmi	Shaanxi	Landrace
					531	00001859	Zhaozhaomi	Shaanxi	Landrace
					532	00001864	Bairuanmi	Shaanxi	Landrace
					533	00001868	Huangruanmi	Shaanxi	Landrace
					534	00001873	Hongchengchuimi	Shaanxi	Landrace
					535	00001880	Hongruanmi	Shaanxi	Landrace
					536	00001888	Hongruanmi	Shaanxi	Landrace
					537	00001890	Yangyanjingmi	Shaanxi	Landrace
					538	00001891	Bairuanmi	Shaanxi	Landrace
					539	00001896	Honghuoshudiao	Shaanxi	Landrace
					540	00001898	Saozhoujianmi	Shaanxi	Landrace
					541	00001902	Heimizi	Shaanxi	Landrace
					542	00001905	Zhanmi	Shaanxi	Landrace
					543	00001910	Ruanmizi	Shaanxi	Landrace
					544	00001915	Zhuyeqing	Shaanxi	Landrace
					545	00001921	Hongzhanmi	Shaanxi	Landrace
					546	00001922	Honglaowatou	Shaanxi	Landrace
					547	00001924	Zhuyeqing	Shaanxi	Landrace
					548	00001930	Nuomizi	Shaanxi	Landrace
					549	00001931	Bairuanmi	Shaanxi	Landrace
					550	00001935	Huangmizi	Shaanxi	Landrace
					551	00001938	Huimami	Shaanxi	Landrace
					552	00001942	Baisanmangmi	Shaanxi	Landrace
					553	00001946	Baimizi	Shaanxi	Landrace
					554	00001952	Mizi	Shaanxi	Landrace
					555	00001955	Baimizi	Shaanxi	Landrace
					556	00001961	Heimizi	Shaanxi	Landrace
					557	00001965	Mizi	Shaanxi	Landrace
					558	00001971	Huichaheimi	Shaanxi	Landrace
					559	00001974	Jiumi	Shaanxi	Landrace
					560	00001977	Jizi	Heilongjiang	Landrace
					561	00001980	Wanxingjizi	Heilongjiang	Landrace
					562	00001983	Guzi	Heilongjiang	Landrace
					563	00002034	Limizi	jilin	Landrace
					564	00002038	Baimizi	jilin	Landrace
					565	00002045	Mizi	jilin	Landrace
					566	00002050	Moqijizi	Inner Mongolia	Landrace
					567	00002052	Hailaerheijizi	Inner Mongolia	Landrace
					568	00002057	Kezuozhongziganhuangsanmi	Inner Mongolia	Landrace
					569	00002060	Kezuozhonglisanji	Inner Mongolia	Landrace
					570	00002064	Tongliaohongsanmi	Inner Mongolia	Landrace
					571	00002066	Tongliaosanmizi	Inner Mongolia	Landrace
					572	00002068	Tongliaojitiao	Inner Mongolia	Landrace
					573	00002072	Kulunhuangmizi	Inner Mongolia	Landrace
					574	00002076	Kulunsanmizi	Inner Mongolia	Landrace
					575	00002083	Kulunbaimizi	Inner Mongolia	Landrace
					576	00002088	Naimanhongmizi	Inner Mongolia	Landrace
					577	00002090	Naimandazhihuangmi	Inner Mongolia	Landrace
					578	00002094	Naimanheimizi	Inner Mongolia	Landrace
					579	00002097	Naimandamizi	Inner Mongolia	Landrace
					580	00002099	Zhemeng16hao	Inner Mongolia	Landrace
					581	00002102	Balinzuoheimizi	Inner Mongolia	Landrace
					582	00002104	Balinyouhongmizi	Inner Mongolia	Landrace
					583	00002110	Linxishugu	Inner Mongolia	Landrace
					584	00002113	Keqihuangmizi	Inner Mongolia	Landrace
					585	00002116	Keqibaimi	Inner Mongolia	Landrace
					586	00002117	Keqiqingmizi	Inner Mongolia	Landrace
					587	00002120	Kaqihuangmizi	Inner Mongolia	Landrace
					588	00002123	Ningchengbenmizi	Inner Mongolia	Landrace
					589	00002125	Ningchengshugu	Inner Mongolia	Landrace
					590	00002127	Duolunhuimizi	Inner Mongolia	Landrace
					591	00002130	Shangdusiheimizi	Inner Mongolia	Landrace
					592	00002133	Chayouzhongxuesanmi	Inner Mongolia	Landrace
					593	00002135	Nongshi3haohongmi	Inner Mongolia	Cultivar
					594	00002136	Nongwu4haohongmi	Inner Mongolia	Cultivar
					595	00002137	Nongwu5haohuangmi	Inner Mongolia	Cultivar
					596	00002143	Nongxi1haoyidianhongmi	Inner Mongolia	Cultivar
					597	00002147	Xinghebaimizi	Inner Mongolia	Landrace
					598	00002150	Xinghexiaoqingmi	Inner Mongolia	Landrace
					599	00002151	Xingheqingmizi	Inner Mongolia	Landrace
					600	00002153	Fengzhentiaozhoumizi	Inner Mongolia	Landrace
					601	00002158	Helinxiaohongmi	Inner Mongolia	Landrace
					602	00002162	Helindahuangmizi	Inner Mongolia	Landrace
					603	00002169	Helinbaimizi	Inner Mongolia	Landrace
					604	00002171	Helinxiaoqingmi	Inner Mongolia	Landrace
					605	00002174	Qingshuihedahongmizi	Inner Mongolia	Landrace
					606	00002177	Qingshuihexiaohongmi	Inner Mongolia	Landrace
					607	00002181	Qingshuihexiangsemizi	Inner Mongolia	Landrace
					608	00002184	Qianqizijieganmi	Inner Mongolia	Landrace
					609	00002193	Qianqierhuangmizi	Inner Mongolia	Landrace
					610	00002196	Qianqihuangmizi	Inner Mongolia	Landrace
					611	00002200	Zhongqiziganmi	Inner Mongolia	Landrace
					612	00002203	Wuyuandahong	Inner Mongolia	Landrace
					613	00002207	Wuyuanhongmi	Inner Mongolia	Landrace
					614	00002208	Wuyuanziganhong	Inner Mongolia	Landrace
					615	00002213	Wuyuandahuangmizi	Inner Mongolia	Landrace
					616	00002216	Wuyuanerhuangmizi	Inner Mongolia	Landrace
					617	00002220	Wuyuanhuangmizi	Inner Mongolia	Landrace
					618	00002226	Wuyuanniudanmizi	Inner Mongolia	Landrace
					619	00002230	Wuyuanzijieganmi	Inner Mongolia	Landrace
					620	00002236	Wuyuanqingmizi	Inner Mongolia	Landrace
					621	00002239	Linhedahongmi	Inner Mongolia	Landrace
					622	00002243	Linhedahuangmizi	Inner Mongolia	Landrace
					623	00002248	Linheerhuangmizi	Inner Mongolia	Landrace
					624	00002253	Linhemizi	Inner Mongolia	Landrace
					625	00002259	Linhehuangjiegan	Inner Mongolia	Landrace
					626	00002260	Linheniudanmizi	Inner Mongolia	Landrace
					627	00002263	Hanghoudahongmi	Inner Mongolia	Landrace
					628	00002269	Hanghoudahuangmi	Inner Mongolia	Landrace
					629	00002272	Hanghousanhuangmizi	Inner Mongolia	Landrace
					630	00002274	Hanghoumizi	Inner Mongolia	Landrace
					631	00002277	Hanghoumizi	Inner Mongolia	Landrace
					632	00002288	Hanghouniudanmizi	Inner Mongolia	Landrace
					633	00002289	Hanghousaozhoumi	Inner Mongolia	Landrace
					634	00002291	Hanghoumicang155	Inner Mongolia	Landrace
					635	00002296	Bamengdahongmi	Inner Mongolia	Landrace
					636	00002302	Bamenghongmizi	Inner Mongolia	Landrace
					637	00002305	Bamengxiaohongmi	Inner Mongolia	Landrace
					638	00002309	Bamengdahuangmizi	Inner Mongolia	Landrace
					639	00002315	Bameng580huangmizi	Inner Mongolia	Cultivar
					640	00002318	Bamenghuangmizi	Inner Mongolia	Landrace
					641	00002323	Bamengtaomizi	Inner Mongolia	Landrace
					642	00002330	Bamengsaozhoumi	Inner Mongolia	Landrace
					643	00002332	Bamengdabaimi	Inner Mongolia	Landrace
					644	00002344	Bamengdaqingmi	Inner Mongolia	Landrace
					645	00002348	Bamengshuanglimi	Inner Mongolia	Landrace
					646	00002352	Hushixiaohuangmizi	Inner Mongolia	Landrace
					647	00002353	Tuoxianxiaohongmizi	Inner Mongolia	Landrace
					648	00002357	Tuoxianheiwupi	Inner Mongolia	Landrace
					649	00002359	Tuyouziganhuangmi	Inner Mongolia	Landrace
					650	00002363	Daqizigandahongmi	Inner Mongolia	Landrace
					651	00002367	Daqidahuangmi	Inner Mongolia	Landrace
					652	00002372	Daqihuangmizi	Inner Mongolia	Landrace
					653	00002376	Daqitaoerhuang	Inner Mongolia	Landrace
					654	00002380	Daqiziganxiaohuangmi	Inner Mongolia	Landrace
					655	00002387	Hangqixiaohongmi	Inner Mongolia	Landrace
					656	00002391	Dongshengdahongmizi	Inner Mongolia	Landrace
					657	00002394	Dongshengdahuangmizi	Inner Mongolia	Landrace
					658	00002397	Dongshengerhuangmizi	Inner Mongolia	Landrace
					659	00002400	Zhunqidahongmizi	Inner Mongolia	Landrace
					660	00002404	Zhunqihuanggandahongmi	Inner Mongolia	Landrace
					661	00002413	Zhunqiziganhong	Inner Mongolia	Landrace
					662	00002418	Zhunqierhongmi	Inner Mongolia	Landrace
					663	00002425	Zhunqidahuangmi	Inner Mongolia	Landrace
					664	00002428	Zhunqisanhuangmizi	Inner Mongolia	Landrace
					665	00002431	Zhunqihuangmizi	Inner Mongolia	Landrace
					666	00002435	Zhunqijianghuangmizi	Inner Mongolia	Landrace
					667	00002440	Zhunqiyishuanglixingmi	Inner Mongolia	Landrace
					668	00002443	Zhunqidabaimizi	Inner Mongolia	Landrace
					669	00002449	Zhunqiqingmizi	Inner Mongolia	Landrace
					670	00002452	Yiqierhongmizi	Inner Mongolia	Landrace
					671	00002456	Yiqibaimizi	Inner Mongolia	Landrace
					672	00002459	Wushenqidahongmizi	Inner Mongolia	Landrace
					673	00002463	Wushenqijiejiechouqingmi	Inner Mongolia	Landrace
					674	00002464	Wushenqisansuiqingmi	Inner Mongolia	Landrace
					675	00002467	Eqierhongmi	Inner Mongolia	Landrace
					676	00002468	Eqichangxinhong	Inner Mongolia	Landrace
					677	00002471	Eqierhuangmizi	Inner Mongolia	Landrace
					678	00002472	Eqiziganhuang	Inner Mongolia	Landrace
					679	00002478	Yimeng81010mi	Inner Mongolia	Cultivar
					680	00002484	Neimi2hao	Inner Mongolia	Cultivar
					681	00002490	Yierhuang	Inner Mongolia	Cultivar
					682	00002496	Haxuan1hao	Inner Mongolia	Cultivar
					683	00002499	Neimi3hao	Inner Mongolia	Cultivar
					684	00002500	Neimi4hao	Inner Mongolia	Cultivar
					685	00002504	Yimeng79077mi	Inner Mongolia	Cultivar
					686	00002506	Yimeng27-3mi	Inner Mongolia	Cultivar
					687	00002515	Pingluoerhuang	Ningxia	Landrace
					688	00002518	Pingluozigan	Ningxia	Landrace
					689	00002522	Huinongbaimizi	Ningxia	Landrace
					690	00002526	Taolebaimizi	Ningxia	Landrace
					691	00002532	Helanxiaozigan	Ningxia	Landrace
					692	00002539	Helandasumizi	Ningxia	Landrace
					693	00002547	Baimizi	Ningxia	Landrace
					694	00002550	Xiaosumi	Ningxia	Landrace
					695	00002553	Lingwuzigan	Ningxia	Landrace
					696	00002556	Huangxiaomizi	Ningxia	Landrace
					697	00002567	Jinjierhuang	Ningxia	Landrace
					698	00002572	Hongchamizi	Ningxia	Landrace
					699	00002578	Yanchierhuang	Ningxia	Landrace
					700	00002584	Niuluanhong	Ningxia	Landrace
					701	00002587	Ziganhong	Ningxia	Landrace
					702	00002593	Zhongweidahuangmi	Ningxia	Landrace
					703	00002596	Xinbaohong	Ningxia	Landrace
					704	00002603	Tongzihongmizi	Ningxia	Landrace
					705	00002605	Gancaohuangmizi	Ningxia	Landrace
					706	00002616	Haiyuanheimi	Ningxia	Landrace
					707	00002619	Guyuanhongmizi	Ningxia	Landrace
					708	00002621	Hanfuhongran	Ningxia	Landrace
					709	00002629	Hongmizi	Ningxia	Landrace
					710	00002638	60tianheixiaomi	Ningxia	Landrace
					711	00002643	Longdedajinhuang	Ningxia	Landrace
					712	00002646	Jingyuanbai	Ningxia	Landrace
					713	00002649	Jingyuanxiaoqing	Ningxia	Landrace
					714	00002655	Ningmi2hao	Ningxia	Cultivar
					715	00002656	Ningmi3hao	Ningxia	Cultivar
					716	00002667	Jintajijinpibaizi	Gansu	Landrace
					717	00002669	Jintadahuangmizi	Gansu	Landrace
					718	00002671	Jintadaheimi	Gansu	Landrace
					719	00002675	Jiuquandahuangmizi	Gansu	Landrace
					720	00002676	Jiuquanheimizi	Gansu	Landrace
					721	00002689	Minqinxiaohuangmizi	Gansu	Landrace
					722	00002698	Wuweidahongmizi	Gansu	Landrace
					723	00002699	Wuweidahuangmizi	Gansu	Landrace
					724	00002700	Wuwei60huangheimizi	Gansu	Landrace
					725	00002706	Gulang60huangmizi	Gansu	Landrace
					726	00002716	Jingtaibaicaohongmi	Gansu	Landrace
					727	00002719	Jingtaiheicaohong	Gansu	Landrace
					728	00002721	Jingtaihuangmi	Gansu	Landrace
					729	00002722	Jingtaidahuangji	Gansu	Landrace
					730	00002728	Jingtaiziganmizi	Gansu	Landrace
					731	00002733	Jingtaiqingmizi	Gansu	Landrace
					732	00002744	Gaolandahongmi	Gansu	Landrace
					733	00002749	Gaolanxiaohuangmi	Gansu	Landrace
					734	00002753	Gaolanzicaohuangmizi	Gansu	Landrace
					735	00002754	Gaolanxiaohuangmizi	Gansu	Landrace
					736	00002762	Gaolanbaimi	Gansu	Landrace
					737	00002763	Gaolanbaimi	Gansu	Landrace
					738	00002770	Gaolanjidanpi	Gansu	Landrace
					739	00002774	Gaolanyadanqing	Gansu	Landrace
					740	00002779	Lanzhouxiaohuangmizi	Gansu	Landrace
					741	00002780	Baiyinwuyanhuangmi	Gansu	Landrace
					742	00002787	Yuzhonghuangmi	Gansu	Landrace
					743	00002788	Yuzhonghongmizi	Gansu	Landrace
					744	00002791	Yuzhongheimizi	Gansu	Landrace
					745	00002794	Jingyuanzigancao	Gansu	Landrace
					746	00002798	Jingyuanbaoanhong	Gansu	Landrace
					747	00002804	Jingyuanxiaohuangmi	Gansu	Landrace
					748	00002812	Jingyuanjidanpi	Gansu	Landrace
					749	00002813	Jingyuanbaimi	Gansu	Landrace
					750	00002823	Ganmi2hao	Gansu	Landrace
					751	00002828	Huininggugutou	Gansu	Landrace
					752	00002837	Huiningliecaohuangmi	Gansu	Landrace
					753	00002841	Huiningziganhuangmi	Gansu	Landrace
					754	00002845	Huiningbaijidanpi	Gansu	Landrace
					755	00002846	Huiningbaimi	Gansu	Landrace
					756	00002850	Huiningmazhongbai	Gansu	Landrace
					757	00002853	Fengshouma	Gansu	Landrace
					758	00002858	Dingxiqingmizi	Gansu	Landrace
					759	00002867	Tongweixiaohuangmi	Gansu	Landrace
					760	00002868	Tongweidayuanhuangmi	Gansu	Landrace
					761	00002872	Weiyuanxiaoqingmi	Gansu	Landrace
					762	00002880	Xinghoutouhongyingmi	Gansu	Landrace
					763	00002885	Huanxiandahuangmi	Gansu	Landrace
					764	00002889	Huanxian60tianxinghoutouhuangyingmi	Gansu	Landrace
					765	00002893	Huanxianheidami	Gansu	Landrace
					766	00002896	Huanxianheixiaomi	Gansu	Landrace
					767	00002899	Huachihongzigan	Gansu	Landrace
					768	00002900	Huachidahongmizi	Gansu	Landrace
					769	00002904	Huachihuangcaohuangmi	Gansu	Landrace
					770	00002910	Qingyangesiniu	Gansu	Landrace
					771	00002914	Qingyangheiyingmi	Gansu	Landrace
					772	00002917	Heshuihuangmizi	Gansu	Landrace
					773	00002919	Zhengninghongzhanmizi	Gansu	Landrace
					774	00002921	Zhengninghuangzhanmizi	Gansu	Landrace
					775	00002925	Ningxian60hongxingxingtouzhanmizi	Gansu	Landrace
					776	00002927	Ningxianerhanhongyingmi	Gansu	Landrace
					777	00002934	Ningxian60huangyingmizi	Gansu	Landrace
					778	00002941	Zhenyuanwawashou	Gansu	Landrace
					779	00002944	Zhenyuanniuweishaodami	Gansu	Landrace
					780	00002946	Zhenyuanlaohuzhao	Gansu	Landrace
					781	00002948	Zhenyuanerhutou	Gansu	Landrace
					782	00002950	Zhenyuanchengchuihongmizi	Gansu	Landrace
					783	00002954	Zhenyuanbaifanmi	Gansu	Landrace
					784	00002960	Jingchuanhongzhanmi	Gansu	Landrace
					785	00002963	Jingchuanqieganmi	Gansu	Landrace
					786	00002966	Jingchuanheinuoxiaomi	Gansu	Landrace
					787	00002971	Lingtaiqimi	Gansu	Landrace
					788	00002974	Chongxinbaidami	Gansu	Landrace
					789	00002982	Pingliang80tianhongmizi	Gansu	Landrace
					790	00002987	Huatinghuangmi	Gansu	Landrace
					791	00002991	Zhuanglanglaohuangmi	Gansu	Landrace
					792	00002995	Jingningguduimi	Gansu	Landrace
					793	00003000	Jingningheimizi	Gansu	Landrace
					794	00003005	Qinanbaijidanmi	Gansu	Landrace
					795	00003011	Qingshuizaohongmi	Gansu	Landrace
					796	00003015	Tianshuihuangmi	Gansu	Landrace
					797	00003016	Tianshuijidanpi	Gansu	Landrace
					798	00003025	Wushan60mi	Gansu	Landrace
					799	00003033	Yongjingeryangmi	Gansu	Landrace
					800	00003037	Dongxianggedagoumizi	Gansu	Landrace
					801	00003043	Guanghegezaomi	Gansu	Landrace
					802	00003045	Hezhenghuangmi	Gansu	Landrace
					803	00003046	Kangle60huangmizi	Gansu	Landrace
					804	00003047	Zhouquhuangmizi	Gansu	Landrace
					805	00003049	Hongmi	Xinjiang	Landrace
					806	00003050	Huangmi	Xinjiang	Landrace
					807	00003055	Hongmizi	Xinjiang	Landrace
					808	00003057	Mizi	Xinjiang	Landrace
					809	00003061	Hongmi	Xinjiang	Landrace
					810	00003063	Huangmi	Xinjiang	Landrace
					811	00003064	Huangmi	Xinjiang	Landrace
					812	00003066	Huangzi	Xinjiang	Landrace
					813	00003067	Huangmi	Xinjiang	Landrace
					814	00003071	Zamizi	Xinjiang	Landrace
					815	00003073	Eminhuangmi	Xinjiang	Landrace
					816	00003074	Mizi	Xinjiang	Landrace
					817	00003075	Mizi	Xinjiang	Landrace
					818	00003078	Mizi	Xinjiang	Landrace
					819	00003080	Huangmizi	Xinjiang	Landrace
					820	00003082	Huangmizi	Xinjiang	Landrace
					821	00003084	Baimizi	Xinjiang	Landrace
					822	00003086	Huangmi	Xinjiang	Landrace
					823	00003087	Huangmi	Xinjiang	Landrace
					824	00003089	Mizi	Xinjiang	Landrace
					825	00003093	Hongmi	Xinjiang	Landrace
					826	00003095	Hongmi	Xinjiang	Landrace
					827	00003097	Hongmizi	Xinjiang	Landrace
					828	00003100	Huangmi	Xinjiang	Landrace
					829	00003102	Huangmi	Xinjiang	Landrace
					830	00003106	Mizi	Xinjiang	Landrace
					831	00003112	Heimizi	Xinjiang	Landrace
					832	00003114	Hongmi	Xinjiang	Landrace
					833	00003115	Hongmi	Xinjiang	Landrace
					834	00003119	Mizi	Xinjiang	Landrace
					835	00003122	Huangmizi	Xinjiang	Landrace
					836	00003125	Huangmi	Xinjiang	Landrace
					837	00003142	Weiduobai	Shanxi	Landrace
					838	00003146	Zhazhami	Shanxi	Landrace
					839	00003148	Yemi	Shanxi	Wild
					840	00003151	Dahuangshu	Shanxi	Landrace
					841	00003155	Hongshuzi	Shanxi	Landrace
					842	00003156	Huangmi	Shanxi	Landrace
					843	00003161	Xiaoshuzi	Shanxi	Landrace
					844	00003166	Xiaoheishuzi	Shanxi	Landrace
					845	00003170	Yidianqing	Shanxi	Landrace
					846	00003174	Dahuangmi	Shanxi	Landrace
					847	00003178	Yemi	Shanxi	Wild
					848	00003184	Xiaohuangmi	Shanxi	Landrace
					849	00003189	Xiaobaishu	Shanxi	Landrace
					850	00003193	Xiaoqingshu	Shanxi	Landrace
					851	00003196	Lunjingmi	Shanxi	Landrace
					852	00003200	Haomi	Shanxi	Landrace
					853	00003203	Qingmizi	Shanxi	Landrace
					854	00003206	Huangmizi	Shanxi	Landrace
					855	00003212	Qingxianshu	Shanxi	Landrace
					856	00003214	Xiaoriqihuangshu	Shanxi	Landrace
					857	00003215	Xiaohuimi	Shanxi	Landrace
					858	00003221	Hongganhongmi	Shanxi	Landrace
					859	00003225	Xiaoqingmi	Shanxi	Landrace
					860	00003230	Liushitianxiaohuangmi	Shanxi	Landrace
					861	00003236	Qingjumi	Shanxi	Landrace
					862	00003243	Erxiaohuangmi	Shanxi	Landrace
					863	00003246	Bamenhuang	Shanxi	Landrace
					864	00003247	Jinsuimi	Shanxi	Landrace
					865	00003250	Ziganbai	Shanxi	Landrace
					866	00003254	Xiaoqingmi	Shanxi	Landrace
					867	00003257	Yuantoumi	Shanxi	Landrace
					868	00003262	Huanglangshumi	Shanxi	Landrace
					869	00003265	Huikuloumizi	Shaanxi	Landrace
					870	00003270	Yingmizi	Shanxi	Landrace
					871	00003273	Ziluodai	Shanxi	Landrace
					872	00003275	Guanzhala	Shanxi	Landrace
					873	00003278	Xiaohongmizi	Shanxi	Landrace
					874	00003282	Wushitianxiaohongmi	Shanxi	Landrace
					875	00003287	Huangluoshu	Shanxi	Landrace
					876	00003291	Nanfengmi	Shanxi	Landrace
					877	00003292	Yuza1hao	Shanxi	Landrace
					878	00003294	Niu7306mi	Shanxi	Landrace
					879	00003297	Huangmi	Shanxi	Landrace
					880	00003299	Baikuloushu	Shanxi	Landrace
					881	00003304	Xiaohuangmizi	Shanxi	Landrace
					882	00003308	Heimizi	Shanxi	Landrace
					883	00003312	Zijieganhongmi	Shanxi	Landrace
					884	00003315	Heimizi	Shanxi	Landrace
					885	00003317	Dahongmi	Shanxi	Landrace
					886	00003320	Huixiaomi	Shanxi	Landrace
					887	00003327	Baiyingmi	Shanxi	Landrace
					888	00003334	Dahongpi	Shanxi	Landrace
					889	00003337	Bendibaimi	Shanxi	Landrace
					890	00003340	Yingmizi	Shanxi	Landrace
					891	00003343	Huangyingmi	Shanxi	Landrace
					892	00003347	Xiaoyingmi	Shanxi	Landrace
					893	00003350	Huimizi	Shanxi	Landrace
					894	00003353	Gezahong	Shanxi	Landrace
					895	00003359	Huangnaosan	Shanxi	Landrace
					896	00003363	Heikulou	Shanxi	Landrace
					897	00003367	Zhaolitou	Shanxi	Landrace
					898	00003370	Jiuerqiao	Shanxi	Landrace
					899	00003373	Heigoumi	Shanxi	Landrace
					900	00003378	Heizhanshu	Shanxi	Landrace
					901	00003382	Tiaozhoumi	Shanxi	Landrace
					902	00003384	Zami	Shanxi	Landrace
					903	00003386	Xiaohuangya	Shanxi	Landrace
					904	00003389	Ruanyinghuangliang	Shanxi	Landrace
					905	00003392	Xiaoheimi	Shanxi	Landrace
					906	00003395	Putaomizi	Shanxi	Landrace
					907	00003401	Yingmizi	Shanxi	Landrace
					908	00003402	Heigezao	Shanxi	Landrace
					909	00003403	Gaoliangmi	Shanxi	Landrace
					910	00003410	Lvtuochuan	Shanxi	Landrace
					911	00003411	Ziganmi	Shanxi	Landrace
					912	00003418	Mitiaozhou	Shanxi	Landrace
					913	00003425	Xiaoriqihuimi	Shanxi	Landrace
					914	00003430	Yinglangsha	Shanxi	Landrace
					915	00003435	Huangyingshu	Shanxi	Landrace
					916	00003438	Baishu	Shanxi	Landrace
					917	00003442	Xiaolishu	Shanxi	Landrace
					918	00003444	Liheisanshu	Shanxi	Landrace
					919	00003446	Bairuanshu	Shanxi	Landrace
					920	00003451	Limashu	Shanxi	Landrace
					921	00003456	Mizi	Shanxi	Landrace
					922	00003459	Huangtiaozhoushu	Shanxi	Landrace
					923	00003461	Ruancaoshu	Shanxi	Landrace
					924	00003463	Jimizi	Shanxi	Landrace
					925	00003469	Zongsemi	Shanxi	Landrace
					926	00003470	Bianmi	Shanxi	Landrace
					927	00003473	Zhiyingshu	Shanxi	Landrace
					928	00003474	Dabianshu	Shanxi	Landrace
					929	00003478	Heimi	Shanxi	Landrace
					930	00003481	Liusongtian	Shanxi	Landrace
					931	00003482	Chunshu	Shanxi	Landrace
					932	00003485	Heishu	Shanxi	Landrace
					933	00003488	Baiyingmi	Shanxi	Landrace
					934	00003492	Ziboziyingshu	Shanxi	Landrace
					935	00003494	Loulixiu	Shanxi	Landrace
					936	00003495	Hongmizi	Shanxi	Landrace
					937	00003496	Dajiemizi	Shanxi	Landrace
					938	00003498	Helesanyingmi	Shanxi	Landrace
					939	00003506	Shihuangyingshu	Shanxi	Landrace
					940	00003507	Baiyingshu	Shanxi	Landrace
					941	00003510	Loulixiu	Shanxi	Landrace
					942	00003515	Yingshuzi	Shanxi	Landrace
					943	00003519	Huanglongsan	Shanxi	Landrace
					944	00003522	Qianhuangyingmi	Shanxi	Landrace
					945	00003526	Liushirishu	Shanxi	Landrace
					946	00003527	Maichahuang	Shanxi	Landrace
					947	00003529	Huangluosan	Shanxi	Landrace
					948	00003534	Ruanshu	Shanxi	Landrace
					949	00003535	Huanglishu	Shanxi	Landrace
					950	00003539	Heijiaoni	Shanxi	Landrace
					951	00003545	Baiyingshu	Shanxi	Landrace
					952	00003551	Yingmizi	Shanxi	Landrace
					953	00003554	Huomizi	Shanxi	Landrace
					954	00003557	Houtoumi	Shanxi	Landrace
					955	00003560	Heizhenzhu	Shanxi	Landrace
					956	00003570	Dahongmi	Shaanxi	Landrace
					957	00003574	Huangmizi	Shaanxi	Landrace
					958	00003580	Huangmizi	Shaanxi	Landrace
					959	00003584	Dahuangmi	Shaanxi	Landrace
					960	00003588	Gongjitouxiaohongmi	Shaanxi	Landrace
					961	00003591	Hongmizi	Shaanxi	Landrace
					962	00003595	Huangmizi	Shaanxi	Landrace
					963	00003604	Xiaobaimi	Shaanxi	Landrace
					964	00003608	Erhongmi	Shaanxi	Landrace
					965	00003612	Hongyingmi	Shaanxi	Landrace
					966	00003616	Niuluandanmi	Shaanxi	Landrace
					967	00003619	Dahuangmi	Shaanxi	Landrace
					968	00003622	Heidanxuan	Shaanxi	Landrace
					969	00003624	Erhongmi	Shaanxi	Landrace
					970	00003626	Hongyingmi	Shaanxi	Landrace
					971	00003629	Zigaitouhuang	Shaanxi	Landrace
					972	00003632	Dahuangyingmi	Shaanxi	Landrace
					973	00003637	Baiyingmi	Shaanxi	Landrace
					974	00003642	Huichahongxiaomi	Shaanxi	Landrace
					975	00003645	Dahongmi	Shaanxi	Landrace
					976	00003648	Hongxiaomi	Shaanxi	Landrace
					977	00003651	Sanhuangmi	Shaanxi	Landrace
					978	00003658	Dahuangmi	Shaanxi	Landrace
					979	00003661	Xiaomingheiyingmi	Shaanxi	Landrace
					980	00003665	Huimami	Shaanxi	Landrace
					981	00003668	Xiaominghongmi	Shaanxi	Landrace
					982	00003671	Dahongpaomi	Shaanxi	Landrace
					983	00003674	Ziganmi	Shaanxi	Landrace
					984	00003677	Dahongpao	Shaanxi	Landrace
					985	00003681	Ziganhuangmi	Shaanxi	Landrace
					986	00003685	Huangyingmi	Shaanxi	Landrace
					987	00003688	Ziganmi	Shaanxi	Landrace
					988	00003692	Heitiaodan	Shaanxi	Landrace
					989	00003694	Heiyingxiaomi	Shaanxi	Landrace
					990	00003698	Huangmami	Shaanxi	Landrace
					991	00003701	Hongyingmi	Shaanxi	Landrace
					992	00003707	Wahuimi	Shaanxi	Landrace
					993	00003710	Huangmizi	Shaanxi	Landrace
					994	00003715	Baiyingmi	Shaanxi	Landrace
					995	00003721	Liushitianmi	Shaanxi	Landrace
					996	00003806	Changmi	Shaanxi	Landrace
					997	00003847	Ziganbaimi	Shaanxi	Landrace
					998	00003943	Huomizi	Shaanxi	Landrace
					999	00004162	Jidanmi	Qinghai	Landrace
					1000	00004165	Shaoshaomizi	Qinghai	Landrace
					1001	00004211	Mizi(shu)	Heilongjiang	Landrace
					1002	00004223	Jiutaihongmizi(shu)	jilin	Landrace
					1003	00004229	Huimizi(shu)	jilin	Landrace
					1004	00004234	Yaobaoheimizi(shu)	jilin	Landrace
					1005	00004239	Heizimi(shu)	jilin	Landrace
					1006	00004243	Heimizi(shu)	jilin	Landrace
					1007	00004255	Huangmizi(shu)	jilin	Landrace
					1008	00004256	Huangmizi(shu)	jilin	Landrace
					1009	00004263	Linjiamizi(shu)	jilin	Landrace
					1010	00004266	Dazhihuang	Inner Mongolia	Landrace
					1011	00004276	Daheishu	Inner Mongolia	Landrace
					1012	00004279	Neishuyidianhong	Inner Mongolia	Landrace
					1013	00004326	Heishuzi	Shandong	Landrace
					1014	00004359	Zhanshuzi	Shandong	Landrace
					1015	00004370	Huangzishu	Shandong	Landrace
					1016	00004375	Zhaolitou	Shandong	Landrace
					1017	00004392	Heishuzi	Shandong	Landrace
					1018	00004395	Baishuzi	Shandong	Landrace
					1019	00004399	Hongshuzi	Shandong	Landrace
					1020	00004405	Baishuzi	Shandong	Landrace
					1021	00004413	Shuzi	Shandong	Landrace
					1022	00004416	Baishuzi	Shandong	Landrace
					1023	00004419	Shuzi	Shandong	Landrace
					1024	00004420	Shuzi	Shandong	Landrace
					1025	00004423	Shuzi	Shandong	Landrace
					1026	00004427	Zaomugan	Shandong	Landrace
					1027	00004429	Maweiba	Shandong	Landrace
					1028	00004435	Qiasu	Shandong	Landrace
					1029	00004437	Dazhanhuang	Shandong	Landrace
					1030	00004443	Shuzi	Shandong	Landrace
					1031	00004448	Laopocaca	Shandong	Landrace
					1032	00004450	Guzishu	Shandong	Landrace
					1033	00004473	Baiyinshuzi	Shandong	Landrace
					1034	00004478	Gongjiling	Shandong	Landrace
					1035	00004479	Hongshuzi	Shandong	Landrace
					1036	00004483	Lishuzi	Shandong	Landrace
					1037	00004503	Zhihuangshuzi	Shandong	Landrace
					1038	00004508	Huapishuzi	Shandong	Landrace
					1039	00004517	Mazhayan	Shandong	Landrace
					1040	00004520	Luoziwei	Shandong	Landrace
					1041	00004523	Limujishuzi	Shandong	Landrace
					1042	00004527	Baishuzi	Shandong	Landrace
					1043	00004539	Huangshuzi	Shandong	Landrace
					1044	00004541	Hongshuzi	Shandong	Landrace
					1045	00004552	Manershu	Shandong	Landrace
					1046	00004566	Bailishuzi	Shandong	Landrace
					1047	00004576	Baishuzi	Shandong	Landrace
					1048	00004606	Baidazhaolitou	Shandong	Landrace
					1049	00004611	Bailishuzi	Shandong	Landrace
					1050	00004636	Yanshu1hao	Shanxi	Landrace
					1051	00004638	Taiyuan84	Shanxi	Landrace
					1052	00004643	Ziganhongshu	Shaanxi	Landrace
					1053	00004647	Hongmizi(shu)	Shaanxi	Landrace
					1054	00004650	Baishuzi	Shaanxi	Landrace
					1055	00004652	Niudanshuzi	Shaanxi	Landrace
					1056	00004659	Huimizi(shu)	Shaanxi	Landrace
					1057	00004660	Niuluandanruanmi(shu)	Shaanxi	Landrace
					1058	00004662	Gongjitouhongruanmi(shu)	Shaanxi	Landrace
					1059	00004671	Ruanzhumi(shu)	Shaanxi	Landrace
					1060	00004680	Baizhoumi(shu)	Shaanxi	Landrace
					1061	00004681	Dahongmi(shu)	Shaanxi	Landrace
					1062	00004685	Dahongruanmi(shu)	Shaanxi	Landrace
					1063	00004692	Heiruanmi(shu)	Shaanxi	Landrace
					1064	00004695	Liushitianmi(shu)	Shaanxi	Landrace
					1065	00004701	Heigezaoruanmi(shu)	Shaanxi	Landrace
					1066	00004703	Huonuowahuihong(shu)	Shaanxi	Landrace
					1067	00004705	Hongruan(shu)	Shaanxi	Landrace
					1068	00004706	Jiaojuruanmi(shu)	Shaanxi	Landrace
					1069	00004709	Laobairuanmi(shu)	Shaanxi	Landrace
					1070	00004716	Bairuanmi(shu)	Shaanxi	Landrace
					1071	00004717	Jiaojumi(shu)	Shaanxi	Landrace
					1072	00004722	Niuluandanmi(shu)	Shaanxi	Landrace
					1073	00004727	Hongruanmi(shu)	Shaanxi	Landrace
					1074	00004731	Bairuanmi(shu)	Shaanxi	Landrace
					1075	00004734	Xiaobaimi(shu)	Shaanxi	Landrace
					1076	00004739	Zigaitoumi(shu)	Shaanxi	Landrace
					1077	00004740	Heiruanmi(shu)	Shaanxi	Landrace
					1078	00004761	Jiaodingruanmi(shu)	Shaanxi	Landrace
					1079	00004763	Wahuiruanmi(shu)	Shaanxi	Landrace
					1080	00004769	Saozhoumi(shu)	Shaanxi	Landrace
					1081	00004772	Ziganmi(shu)	Shaanxi	Landrace
					1082	00004782	Huanglaoruanmi(shu)	Shaanxi	Landrace
					1083	00004791	Heiruanmi(shu)	Shaanxi	Landrace
					1084	00004792	Huangruanmi(shu)	Shaanxi	Landrace
					1085	00004796	Huimami(shu)	Shaanxi	Landrace
					1086	00004797	Huangmizi(shu)	Shaanxi	Landrace
					1087	00004801	Huangzhaolitou	Shaanxi	Landrace
					1088	00004802	Huangruanmi(shu)	Shaanxi	Landrace
					1089	00004815	Mizi(shu)	Shaanxi	Landrace
					1090	00004816	Bailaonuomi(shu)	Shaanxi	Landrace
					1091	00004821	Nuomizi(shu)	Shaanxi	Landrace
					1092	00004864	2haomizituzizhengwo	Heilongjiang	Landrace
					1093	00004872	Qingmizi	Inner Mongolia	Landrace
					1094	00004878	Shuanglimi	Inner Mongolia	Landrace
					1095	00004880	Tuodidahongmi	Inner Mongolia	Landrace
					1096	00004883	Dahongmizi	Inner Mongolia	Landrace
					1097	00004889	Huangganhongmi	Inner Mongolia	Landrace
					1098	00004896	Erhuangmi	Inner Mongolia	Landrace
					1099	00004902	Yi653	Inner Mongolia	Landrace
					1100	00004905	Yimi5hao	Inner Mongolia	Landrace
					1101	00004934	Minqingedatoumi	Gansu	Landrace
					1102	00004941	Jingtaibaimizi	Gansu	Landrace
					1103	00004946	Baiyinxiaobaimizi	Gansu	Landrace
					1104	00004950	Jingyuanjinzhouhong	Gansu	Landrace
					1105	00004956	Zaoshuxiaohongmi	Gansu	Landrace
					1106	00004960	Huiningheimi	Gansu	Landrace
					1107	00004963	Dingxiqingmizi	Gansu	Landrace
					1108	00004967	Longxixiaohuangmi	Gansu	Landrace
					1109	00004974	Huanxianziganhongxiaomi	Gansu	Landrace
					1110	00004978	Huanxianxinghoutou60tianhuang	Gansu	Landrace
					1111	00004982	Huanxianzhaolitoubaiyingmi	Gansu	Landrace
					1112	00004986	Qingyanghuangdami	Gansu	Landrace
					1113	00004987	Qingyanghuangyingmi	Gansu	Landrace
					1114	00004988	Heshuihongyingmi	Gansu	Landrace
					1115	00004992	Zhengningzhuyeqing	Gansu	Landrace
					1116	00004993	Jingchuanxiaohongmi	Gansu	Landrace
					1117	00004999	Chongxin60tianmi	Gansu	Landrace
					1118	00005014	Qingshuizao62mi	Gansu	Landrace
					1119	00005018	Tianshuihongmi	Gansu	Landrace
					1120	00005023	Ganguxiaohuangmi	Gansu	Landrace
					1121	00005024	Gangulaohuangmi	Gansu	Landrace
					1122	00005029	Wushan60huang	Gansu	Landrace
					1123	00005034	Yongjingdahuangmi	Gansu	Landrace
					1124	00005037	Linxiagahuangmi	Gansu	Landrace
					1125	00005081	Jiyanjizi	Shandong	Landrace
					1126	00005092	Baijizi	Shandong	Landrace
					1127	00005114	Gongjiling	Shandong	Landrace
					1128	00005117	Heikedougu	Shandong	Landrace
					1129	00005171	Anchunwei	Shandong	Landrace
					1130	00005174	Qihuangjizi	Shandong	Landrace
					1131	00005186	Baijizi	Shandong	Landrace
					1132	00005192	Shuanglimizi	Shandong	Landrace
					1133	00005196	Dahuangmi	Shaanxi	Landrace
					1134	00005200	Erhongmi	Shaanxi	Landrace
					1135	00005205	Huangcangmi	Shaanxi	Landrace
					1136	00005211	Hongmi	Shaanxi	Landrace
					1137	00005216	Erhuangmi	Shaanxi	Landrace
					1138	00005221	Liushitianhuangyingmi	Shaanxi	Landrace
					1139	00005224	Erhongyingmi	Shaanxi	Landrace
					1140	00005230	Changbomi	Shaanxi	Landrace
					1141	00005234	Changxindahongmi	Shaanxi	Landrace
					1142	00005240	Huangmizi	Shaanxi	Landrace
					1143	00005243	Hongyingmi	Shaanxi	Landrace
					1144	00005250	Xiaoriyuemi	Shaanxi	Landrace
					1145	00005251	Liushitianmi	Shaanxi	Landrace
					1146	00005256	Xiaotoumi	Shaanxi	Landrace
					1147	00005258	Zhongweihong	Shaanxi	Landrace
					1148	00005262	Erhuangmi	Shaanxi	Landrace
					1149	00005276	Xiaohuangmi	Shaanxi	Landrace
					1150	00005286	Huanglimi	Shaanxi	Landrace
					1151	00005290	Huangmizi	Shaanxi	Landrace
					1152	00005294	Xiaoheimi	Shaanxi	Landrace
					1153	00005300	Huimami	Shaanxi	Landrace
					1154	00005303	Huimami	Shaanxi	Landrace
					1155	00005310	Heimizi	Shaanxi	Landrace
					1156	00005315	Huangmami	Shaanxi	Landrace
					1157	00005322	Huimizi	Shaanxi	Landrace
					1158	00005325	Huangyingmi	Shaanxi	Landrace
					1159	00005328	Baimizi	Shaanxi	Landrace
					1160	00005335	Niuyouhuangmi	Shaanxi	Landrace
					1161	00005341	Bailaomi	Shaanxi	Landrace
					1162	00005346	Huangmizi	Shaanxi	Landrace
					1163	00005352	Geduhuang	Shaanxi	Landrace
					1164	00005357	Xiaohongmi	Shaanxi	Landrace
					1165	00005363	Dahuangmi	Shaanxi	Landrace
					1166	00005367	Dahongmi	Shaanxi	Landrace
					1167	00005369	Hongyingmi	Shaanxi	Landrace
					1168	00005372	Dahuangmi	Shaanxi	Landrace
					1169	00005378	Huangyingmi	Shaanxi	Landrace
					1170	00005384	Huangmizi	Shaanxi	Landrace
					1171	00005387	Zigaitou	Shaanxi	Landrace
					1172	00005391	Huangyaoshumi	Shaanxi	Landrace
					1173	00005396	Niuweihong	Shaanxi	Landrace
					1174	00005398	Ziganhuang	Shaanxi	Landrace
					1175	00005400	Baiyingmi	Shaanxi	Landrace
					1176	00005403	Huangmi	Shaanxi	Landrace
					1177	00005412	Niuweimi	Shaanxi	Landrace
					1178	00005418	Huanglamisan	Shaanxi	Landrace
					1179	00005420	Huangyingmi	Shaanxi	Landrace
					1180	00005423	Zisuimi	Shaanxi	Landrace
					1181	00005432	Dahuangmi	Shaanxi	Landrace
					1182	00005436	Baiganlaomi	Shaanxi	Landrace
					1183	00005439	Huanglaomi	Shaanxi	Landrace
					1184	00005444	Laohuangmi	Shaanxi	Landrace
					1185	00005446	Baixiaoyingmi	Shaanxi	Landrace
					1186	00005448	Liniutuimi	Shaanxi	Landrace
					1187	00005455	Heimizi	Shaanxi	Landrace
					1188	00005456	Huangmizi	Shaanxi	Landrace
					1189	00005460	Heimi	Shaanxi	Landrace
					1190	00005463	Tiaozhoumi	Shaanxi	Landrace
					1191	00005464	Baigezidan	Shaanxi	Landrace
					1192	00005469	Mantianxing	Shaanxi	Landrace
					1193	00005471	Zazhimi	Shaanxi	Landrace
					1194	00005476	Zazhimi	Shaanxi	Landrace
					1195	00005481	Bogedan	Shaanxi	Landrace
					1196	00005484	Liushitianmi	Shaanxi	Landrace
					1197	00005492	Huanglaowami	Shaanxi	Landrace
					1198	00005495	Huangmami	Shaanxi	Landrace
					1199	00005499	Niuweishao	Shaanxi	Landrace
					1200	00005500	Wawashou	Shaanxi	Landrace
					1201	00005504	Hongmizi	Shaanxi	Landrace
					1202	00005509	Xinghoutou	Shaanxi	Landrace
					1203	00005513	Pingpingmi	Shaanxi	Landrace
					1204	00005516	Tianmizi	Shaanxi	Landrace
					1205	00005517	Huangshoushoumi	Shaanxi	Landrace
					1206	00005520	Huichahuangmi	Shaanxi	Landrace
					1207	00005526	Baijidanmizi	Qinghai	Landrace
					1208	00005530	Mizi	Qinghai	Landrace
					1209	00005533	Gezaomi	Qinghai	Landrace
					1210	00005535	Hongmizi	Qinghai	Landrace
					1211	00005538	Xiaohongmizi	Qinghai	Landrace
					1212	00005540	Xiaojidanmi	Qinghai	Landrace
					1213	00005542	Shaoshaomizi	Qinghai	Landrace
					1214	00005545	Jidanmi	Qinghai	Landrace
					1215	00005547	Dabaimi	Qinghai	Landrace
					1216	00005550	Mizi	Qinghai	Landrace
					1217	00005553	Mizi	Qinghai	Landrace
					1218	00005556	Mizi	Qinghai	Landrace
					1219	00005560	Qingmi	Qinghai	Landrace
					1220	00005563	Baimi	Qinghai	Landrace
					1221	00005566	Liangdami	Qinghai	Landrace
					1222	00005577	Huangmizi	Qinghai	Landrace
					1223	00005580	Dahuangmi	Qinghai	Landrace
					1224	00005584	Huangmi	Qinghai	Landrace
					1225	00005590	Nianfengsanhao	Heilongjiang	Landrace
					1226	00005594	Longshu23hao	Heilongjiang	Landrace
					1227	00005630	Nonganbaimizi	jilin	Landrace
					1228	00005675	Fudongbaimizi	jilin	Landrace
					1229	00005682	Shanfenghuangmizi	jilin	Landrace
					1230	00005707	Dadulingdabaiji	jilin	Landrace
					1231	00005710	Hulutaoheimizi	jilin	Landrace
					1232	00005711	Shihuqianjinmi	jilin	Landrace
					1233	00005714	Sipenghuangmizi	jilin	Landrace
					1234	00005716	Banshiheimizi	jilin	Landrace
					1235	00005719	Liudaogouhuangmizi	jilin	Landrace
					1236	00005724	Shirenmizi	jilin	Landrace
					1237	00005776	Zhanfeng2hao	Liaoning	Landrace
					1238	00005782	Dajinsui	Liaoning	Landrace
					1239	00005811	Ziganhongshu	Inner Mongolia	Landrace
					1240	00005815	Huangshu	Inner Mongolia	Landrace
					1241	00005900	Baxiaerbaishu	Inner Mongolia	Landrace
					1242	00005903	8218-7-2-3	Inner Mongolia	Landrace
					1243	00005907	8110-22-4-3	Inner Mongolia	Landrace
					1244	00005910	83001-4-1-2-2	Inner Mongolia	Landrace
					1245	00005913	8305-16-2	Inner Mongolia	Landrace
					1246	00005916	2341667	Inner Mongolia	Landrace
					1247	00005919	2268373	Inner Mongolia	Landrace
					1248	00005929	Zhuangheshu	Inner Mongolia	Landrace
					1249	00005934	Shuxuan3hao	Inner Mongolia	Cultivar
					1250	00005937	Xiaohongshu	Inner Mongolia	Landrace
					1251	00005940	Dazhizihuang	Inner Mongolia	Landrace
					1252	00005944	Yanpibaodabaishu	Inner Mongolia	Landrace
					1253	00005945	Huinonghuangzhan	Ningxia	Landrace
					1254	00005948	Gumi11hao(shu)	Ningxia	Landrace
					1255	00005949	Gumi12hao(shu)	Ningxia	Landrace
					1256	00005950	Gumi10hao(shu)	Ningxia	Landrace
					1257	00005952	Huangjieganhongshu	Ningxia	Landrace
					1258	00005955	Huangluoshu	Ningxia	Landrace
					1259	00005960	Qisifengzhanmi	Ningxia	Landrace
					1260	00006037	Gedashu	Hebei	Landrace
					1261	00006041	Xiaobaishu	Hebei	Landrace
					1262	00006043	Baishuzi	Hebei	Landrace
					1263	00006047	Shugu	Hebei	Landrace
					1264	00006048	Shuzi	Hebei	Landrace
					1265	00006055	Baishugu	Hebei	Landrace
					1266	00006060	Denglongshu	Hebei	Landrace
					1267	00006063	Huangshuzi	Hebei	Landrace
					1268	00006069	Huangshuzi	Hebei	Landrace
					1269	00006073	Denglongshu	Hebei	Landrace
					1270	00006074	Shuzi	Hebei	Landrace
					1271	00006077	Hongshuzi	Hebei	Landrace
					1272	00006084	Dahuangshu	Hebei	Landrace
					1273	00006087	Denglongshu	Hebei	Landrace
					1274	00006095	Gaoliangshu	Hebei	Landrace
					1275	00006097	Gaoliangshu	Hebei	Landrace
					1276	00006107	Dabaishuzi	Hebei	Landrace
					1277	00006114	Gaoliangshu	Hebei	Landrace
					1278	00006118	Shuzi	Hebei	Landrace
					1279	00006122	Shumi	Hebei	Landrace
					1280	00006125	Dabaishu	Hebei	Landrace
					1281	00006129	Zhanshu	Hebei	Landrace
					1282	00006138	Shuzi	Hebei	Landrace
					1283	00006140	Zhanshuzi	Hebei	Landrace
					1284	00006142	Zhaoheitoushu	Hebei	Landrace
					1285	00006152	Mazhayan	Hebei	Landrace
					1286	00006160	Mazhayan	Hebei	Landrace
					1287	00006163	Shugu	Hebei	Landrace
					1288	00006176	Huangshuzi	Hebei	Landrace
					1289	00006180	Dabaishuzi	Hebei	Landrace
					1290	00006185	Gedashu	Hebei	Landrace
					1291	00006186	Damashu	Hebei	Landrace
					1292	00006189	Gedushu	Hebei	Landrace
					1293	00006197	Daziganshuzi	Hebei	Landrace
					1294	00006198	Dahuangshu	Hebei	Landrace
					1295	00006207	Zhaolishu	Hebei	Landrace
					1296	00006211	Zhaolishu	Hebei	Landrace
					1297	00006214	Zaershu	Hebei	Landrace
					1298	00006216	Liubaishuzi	Hebei	Landrace
					1299	00006224	Erzhigan	Hebei	Landrace
					1300	00006228	Huangshuzi	Liaoning	Landrace
					1301	00006231	Huangshuzi	Hebei	Landrace
					1302	00006237	Dachengbaishuzi	Hebei	Landrace
					1303	00006238	Zhanshu	Hebei	Landrace
					1304	00006244	Huishu	Hebei	Landrace
					1305	00006246	Heishuzi	Hebei	Landrace
					1306	00006250	Baishuzi	Hebei	Landrace
					1307	00006254	Zhanshuzi	Hebei	Landrace
					1308	00006260	Hedaobaishu	Hebei	Landrace
					1309	00006262	Longyaoshu	Hebei	Landrace
					1310	00006267	Ningjinzhanshu	Hebei	Landrace
					1311	00006271	Xiaomoshu	Hebei	Landrace
					1312	00006273	Renqiubaishuzi	Hebei	Landrace
					1313	00006275	Lingshouhanshuzi	Hebei	Landrace
					1314	00006279	Letingzhanshu	Hebei	Landrace
					1315	00006283	Huangzhanshuzi	Hebei	Landrace
					1316	00006287	Guchengdabaishu	Hebei	Landrace
					1317	00006290	Guantaobaishu	Hebei	Landrace
					1318	00006295	Yuhezhan	Hebei	Landrace
					1319	00006297	Zhanmoshu	Hebei	Landrace
					1320	00006300	Heizhanshu	Hebei	Landrace
					1321	00006303	Hongzhanshu	Hebei	Landrace
					1322	00006305	Qianzibo	Hebei	Landrace
					1323	00006308	Xiaohuashu	Hebei	Landrace
					1324	00006312	Zibozhanshu	Hebei	Landrace
					1325	00006317	Mazhayan	Hebei	Landrace
					1326	00006321	Huangzhanli	Hebei	Landrace
					1327	00006324	Baizhanshu	Hebei	Landrace
					1328	00006327	Zhanshu	Hebei	Landrace
					1329	00006330	Heishuzi	Hebei	Landrace
					1330	00006431	Yin790040	Inner Mongolia	Landrace
					1331	00006432	Yin790041	Inner Mongolia	Landrace
					1332	00006433	Yin790044	Inner Mongolia	Landrace
					1333	00006434	Yin790048	Inner Mongolia	Landrace
					1334	00006435	Yin790053	Inner Mongolia	Landrace
					1335	00006436	Xiongfertod2	Inner Mongolia	Landrace
					1336	00006437	Jiehanclkama2a	Inner Mongolia	Landrace
					1337	00006439	Baifalanxishu	Inner Mongolia	Landrace
					1338	00006446	Baipishuzi	Hebei	Landrace
					1339	00006448	Huangshuzi	Hebei	Landrace
					1340	00006450	Baishuzi	Hebei	Landrace
					1341	00006451	Shuzi	Hebei	Landrace
					1342	00006507	2034	Heilongjiang	Landrace
					1343	00006511	Fengshouyihao	Heilongjiang	Landrace
					1344	00006514	68Shu233	Heilongjiang	Landrace
					1345	00006517	Fengshouerhao	Heilongjiang	Landrace
					1346	00006521	Huangluoshu	Inner Mongolia	Landrace
					1347	00006525	Meijianchou	Inner Mongolia	Landrace
					1348	00006526	Yimengzigandahuangshu	Inner Mongolia	Landrace
					1349	00006527	Keyouqiandabaishu	Inner Mongolia	Landrace
					1350	00006530	Zhenshuyihao	Inner Mongolia	Landrace
					1351	00006533	Qianjinshu	Liaoning	Landrace
					1352	00006537	Taiyuan1075	Shanxi	Landrace
					1353	00006545	Taiyuan1073	Shanxi	Landrace
					1354	00006549	Taiyuan0932	Shanxi	Landrace
					1355	00006556	Yu2-27	Shanxi	Landrace
					1356	00006560	Taiyuan1462	Shanxi	Landrace
					1357	00006562	Yantouheishu	jilin	Landrace
					1358	00006563	Jinsuibaishu	jilin	Landrace
					1359	00006567	Zaopimi(Shu)	jilin	Landrace
					1360	00006571	Huangmi(Shu)	jilin	Landrace
					1361	00006574	Gedami(Shu)	Gansu	Landrace
					1362	00006579	Yanlishu	Shandong	Landrace
					1363	00006586	Dabaishu	Shanxi	Landrace
					1364	00006590	Heimi(Shu)	Shanxi	Landrace
					1365	00006594	Hongshu	Shanxi	Landrace
					1366	00006597	Yidianhong	Shanxi	Landrace
					1367	00006604	Huangliangshu	Shanxi	Landrace
					1368	00006607	Yuejinhuang	Shandong	Landrace
					1369	00006608	Xingbaishu	Shandong	Landrace
					1370	00006618	Lushuyihao	Shandong	Landrace
					1371	00006627	Mihuangshu	Shandong	Landrace
					1372	00006629	Dalibai	Shandong	Landrace
					1373	00006631	Xiaohuangshu	Shandong	Landrace
					1374	00006683	Dunhuangdamizi	Gansu	Landrace
					1375	00006685	Ziganhongmi	Inner Mongolia	Landrace
					1376	00006687	Huangganheimi	Inner Mongolia	Landrace
					1377	00006761	Yemizi	Inner Mongolia	Wild
					1378	00006763	Yemizi	Inner Mongolia	Wild
					1379	00006767	Yeshuzi	Gansu	Wild
					1380	00006768	Sanshisantaomi	Inner Mongolia	Landrace
					1381	00006771	Niudanmizi	Inner Mongolia	Landrace
					1382	00006774	Chunmizi	Inner Mongolia	Landrace
					1383	00006779	Ningxiagancaohong	Ningxia	Landrace
					1384	00006782	Guchenghuangmizi	Ningxia	Landrace
					1385	00006785	Wangtaihongmizi	Ningxia	Landrace
					1386	00006787	Fengshuang-3	Ningxia	Landrace
					1387	00006788	Shenziganbaimi	Ningxia	Landrace
					1388	00006792	Liushitianhuangxiaomi(8)	Ningxia	Landrace
					1389	00006794	Tongxinqingmizi	Ningxia	Landrace
					1390	00006797	Huangdamizi	Ningxia	Landrace
					1391	00006801	Dongshanzigan	Ningxia	Landrace
					1392	00006806	Heimizi	Ningxia	Landrace
					1393	00006812	Taomizi	Ningxia	Landrace
					1394	00006815	Gumisihao	Ningxia	Landrace
					1395	00006818	Gumiqihao	Ningxia	Landrace
					1396	00006821	Gumi13Hao	Ningxia	Landrace
					1397	00006827	Zijiemizi	Ningxia	Landrace
					1398	00006830	Dazhihuang	Ningxia	Landrace
					1399	00006832	Misuimi	Ningxia	Landrace
					1400	00006833	Bashengban	Ningxia	Landrace
					1401	00006836	Dalishu	Ningxia	Landrace
					1402	00006837	Daolinsike	Ningxia	Landrace
					1403	00006843	Fengshuang-2	Ningxia	Landrace
					1404	00006846	Dazigan	Ningxia	Landrace
					1405	00006847	Gudubai	Ningxia	Landrace
					1406	00006850	Fengshouhongmi	Ningxia	Landrace
					1407	00006856	Beicaoyuanliecaohuang	Ningxia	Landrace
					1408	00007024	Shuzi(mi)	Hebei	Landrace
					1409	00007029	Shugu(mi)	Hebei	Landrace
					1410	00007033	Baimizi	Hebei	Landrace
					1411	00007036	Xiaoheimizi	Hebei	Landrace
					1412	00007040	Shuzi(mi)	Hebei	Landrace
					1413	00007048	Huangmizi	Hebei	Landrace
					1414	00007051	Huangmizi	Hebei	Landrace
					1415	00007056	Gaoliangshu(mi)	Hebei	Landrace
					1416	00007066	Baimizi	Hebei	Landrace
					1417	00007070	Mizi	Hebei	Landrace
					1418	00007081	Huangshuzi(mi)	Hebei	Landrace
					1419	00007086	Heimizi	Hebei	Landrace
					1420	00007088	Hongmizi	Hebei	Landrace
					1421	00007095	Heimizi	Hebei	Landrace
					1422	00007098	Hongshuzi(mi)	Hebei	Landrace
					1423	00007105	Heimizi	Hebei	Landrace
					1424	00007111	Erzhigan	Hebei	Landrace
					1425	00007113	Xiaoheimizi	Hebei	Landrace
					1426	00007122	Xiaohuangmizi	Hebei	Landrace
					1427	00007124	Shimenzhaihuangshu	Hebei	Landrace
					1428	00007129	Hejianhuishuzi	Hebei	Landrace
					1429	00007133	Huangshuzi	Hebei	Landrace
					1430	00007135	Renqiuzhanshu	Hebei	Landrace
					1431	00007138	Botoushuzi	Hebei	Landrace
					1432	00007142	Jizi	Hebei	Landrace
					1433	00007145	Huangjizi	Hebei	Landrace
					1434	00007148	Huangjizi	Hebei	Landrace
					1435	00007151	Wujihuishu	Hebei	Landrace
					1436	00007156	Renqiushu	Hebei	Landrace
					1437	00007162	Jixianheijizi	Hebei	Landrace
					1438	00007167	Huangshu	Hebei	Landrace
					1439	00007170	Xinlebaishu	Hebei	Landrace
					1440	00007173	Lixianheishuzi	Hebei	Landrace
					1441	00007177	Xiaohuashu	Hebei	Landrace
					1442	00007182	Huahuli	Hebei	Landrace
					1443	00007183	Huajizi	Hebei	Landrace
					1444	00007186	Zibozi	Hebei	Landrace
					1445	00007190	Dahongpao	Hebei	Landrace
					1446	00007193	Yuanshijizi	Hebei	Landrace
					1447	00007198	Chenzhuangbaishu	Hebei	Landrace
					1448	00007202	Botouhuang	Hebei	Landrace
					1449	00007205	Gaoyihuashu	Hebei	Landrace
					1450	00007208	Laiyuanhuashu	Hebei	Landrace
					1451	00007212	Bailishu	Hebei	Landrace
					1452	00007215	Huangshuzi	Hebei	Landrace
					1453	00007218	Ziganshu	Hebei	Landrace
					1454	00007223	Heilijizi	Hebei	Landrace
					1455	00007224	Dongshengyemi	Inner Mongolia	Wild
					1456	00007225	Yijiaoyemi	Inner Mongolia	Wild
					1457	00007229	Huangjizi	Inner Mongolia	Landrace
					1458	00007234	Longlianghongmizi	Heilongjiang	Landrace
					1459	00007238	Dahongmizi	Inner Mongolia	Landrace
					1460	00007239	Niudanmizi	Inner Mongolia	Landrace
					1461	00007243	Moqixiaohuangmi	Inner Mongolia	Landrace
					1462	00007246	Yimengdahuangmi	Inner Mongolia	Landrace
					1463	00007248	Neimiyihao	Inner Mongolia	Landrace
					1464	00007250	Qingshuihedaqingmi	Inner Mongolia	Landrace
					1465	00007254	Ningmiyihao	Ningxia	Landrace
					1466	00007255	Ningmisihao	Ningxia	Landrace
					1467	00007256	Fakuhuangmizi	Liaoning	Landrace
					1468	00007260	Shuji16	Shanxi	Landrace
					1469	00007263	Ganmiyihao	Gansu	Landrace
					1470	00007267	Taiyuan3420	Shanxi	Landrace
					1471	00007276	Shuangermi	Inner Mongolia	Landrace
					1472	00007282	Zhaotouerhuangmi	Inner Mongolia	Landrace
					1473	00007285	Zhunqierhuang	Inner Mongolia	Landrace
					1474	00007288	Helanerhuang	Ningxia	Landrace
					1475	00007290	Yanchierhuang	Ningxia	Landrace
					1476	00007295	Huinongdahuang	Ningxia	Landrace
					1477	00007298	Luwuqishitian	Ningxia	Landrace
					1478	00007301	Dongshandahuang	Ningxia	Landrace
					1479	00007304	Lingwuxiaomi	Ningxia	Landrace
					1480	00007308	Jiushitianmi	Ningxia	Landrace
					1481	00007312	Minqinhongmi	Gansu	Landrace
					1482	00007314	Anximi	Gansu	Landrace
					1483	00007315	Gaotaimi	Gansu	Landrace
					1484	00007318	Ningshuoxiaoli	Gansu	Landrace
					1485	00007322	51-616	Gansu	Landrace
					1486	00007325	Gangumi	Gansu	Landrace
					1487	00007326	Baimi	Gansu	Landrace
					1488	00007330	Yuanyingmi	Gansu	Landrace
					1489	00007333	Huangmizi	Gansu	Landrace
					1490	00007336	Heiqimi	Gansu	Landrace
					1491	00007338	Guhoumi	Gansu	Landrace
					1492	00007342	Shandongmi	Shandong	Landrace
					1493	00007345	Shulefumi	Xinjiang	Landrace
					1494	00007348	Dahuangji	Hebei	Landrace
					1495	00007352	Xingmami	Shanxi	Landrace
					1496	00007355	Xiaoxingmi	Shanxi	Landrace
					1497	00007360	Hongyingmi	Shanxi	Landrace
					1498	00007366	78	Abroad	Abroad
					1499	00007367	Zhiduoaosizhi	Abroad	Abroad
					1500	00007369	Sechaertuo	Abroad	Abroad
					1501	00007370	Heimi	Abroad	Abroad
					1502	00007371	Huimi	Abroad	Abroad
					1503	00007374	790034	Abroad	Abroad
					1504	00007376	790036	Abroad	Abroad
					1505	00007382	790042	Abroad	Abroad
					1506	00007384	790044	Abroad	Abroad
					1507	00007386	790046	Abroad	Abroad
					1508	00007388	790048	Abroad	Abroad
					1509	00007391	790051	Abroad	Abroad
					1510	00007392	790052	Abroad	Abroad
					1511	00007396	790056	Abroad	Abroad
					1512	00007397	790057	Abroad	Abroad
					1513	00007400	790060	Abroad	Abroad
					1514	00007401	790061	Abroad	Abroad
					1515	00007415	Huanggeta	Qinghai	Landrace
					1516	00007418	Baiyinghuang	Qinghai	Landrace
					1517	00007422	Erqingmi	Qinghai	Landrace
					1518	00007423	Zaohongmi	Qinghai	Landrace
					1519	00007425	Lahuangmi	Qinghai	Landrace
					1520	00007432	Huangluanmi	Qinghai	Landrace
					1521	00007435	Heiyingmi	Qinghai	Landrace
					1522	00007437	Baipimi	Qinghai	Landrace
					1523	00007441	Tuhuangmi	Qinghai	Landrace
					1524	00007443	Huangyingmi	Qinghai	Landrace
					1525	00007444	Baigezidan	Qinghai	Landrace
					1526	00007446	Huangshoumi	Qinghai	Landrace
					1527	00007451	Qingsaozhoumi	Qinghai	Landrace
					1528	00007454	Baipimi	Qinghai	Landrace
					1529	00007456	Huimami	Qinghai	Landrace
					1530	00007460	Huiyuanmi	Qinghai	Landrace
					1531	00007463	Baipimi	Qinghai	Landrace
					1532	00007465	Huimizi	Qinghai	Landrace
					1533	00007469	Huimami	Qinghai	Landrace
					1534	00007471	Qingsaozhoumi	Qinghai	Landrace
					1535	00007474	Qingtoumi	Qinghai	Landrace
					1536	00007480	Baigezidan	Qinghai	Landrace
					1537	00007481	Hongyingmi	Qinghai	Landrace
					1538	00007484	Huanggetami	Qinghai	Landrace
					1539	00007486	Zaohongmi	Qinghai	Landrace
					1540	00007489	Heizaomi	Qinghai	Landrace
					1541	00007494	Hehongmi	Qinghai	Landrace
					1542	00007498	Huanglimi	Qinghai	Landrace
					1543	00007499	Baigetami	Qinghai	Landrace
					1544	00007504	Bailaomi	Qinghai	Landrace
					1545	00007506	Baigetami	Qinghai	Landrace
					1546	00007509	Baipimi	Qinghai	Landrace
					1547	00007510	Huilimi	Qinghai	Landrace
					1548	00007513	Jinmizi	Qinghai	Landrace
					1549	00007514	Dalimi	Qinghai	Landrace
					1550	00007630	Qianjinshu	Shanxi	Landrace
					1551	00007633	Yanshuyihao	Shanxi	Cultivar
					1552	00007635	Nianfengsihao	Heilongjiang	Cultivar
					1553	00007640	Baijiaoni	Shanxi	Landrace
					1554	00007641	Quyuxiaobaishu	Shanxi	Landrace
					1555	00007644	Jinshu1hao	Shanxi	Cultivar
					1556	00007646	Jinshu4hao	Shanxi	Cultivar
					1557	00007654	246-1	Shanxi	Landrace
					1558	00007664	Waiyinshu1hao	Abroad	Abroad
					1559	00007665	Waiyinshu2hao	Abroad	Abroad
					1560	00007666	Waiyinshu3hao	Abroad	Abroad
					1561	00007667	Waiyinshu4hao	Abroad	Abroad
					1562	00007668	Waiyinshu5hao	Abroad	Abroad
					1563	00007669	Waiyinshu6hao	Abroad	Abroad
					1564	00007670	Waiyinshu7hao	Abroad	Abroad
					1565	00007671	Waiyinshu8hao	Abroad	Abroad
					1566	00007810	Nenshu1	Heilongjiang	Landrace
					1567	00007814	Nenshu5	Heilongjiang	Landrace
					1568	00007815	Nenshu6	Heilongjiang	Landrace
					1569	00007816	Nenshu7	Heilongjiang	Landrace
					1570	00007817	Nenshu8	Heilongjiang	Landrace
					1571	00007820	Nenshu11	Heilongjiang	Landrace
					1572	00007821	Nenshu12	Heilongjiang	Landrace
					1573	00007824	Nenshu15	Heilongjiang	Landrace
					1574	00007827	Nenshu18	Heilongjiang	Landrace
					1575	00007828	Nenshu19	Heilongjiang	Landrace
					1576	00007831	Nenshu22	Heilongjiang	Landrace
					1577	00007834	Nenshu25	Heilongjiang	Landrace
					1578	00007838	Nenshu29	Heilongjiang	Landrace
					1579	00008015	Guchengmizi	Ningxia	Landrace
					1580	00008017	Heigelou	Shanxi	Landrace
					1581	00008018	Linzeheidamizi	Gansu	Landrace
					1582	00008019	Zaoshuxiaohongmi	Gansu	Landrace
[truncated: 35 more columns]
