# Supplementary material for: Genetic diversity analysis of proso millet (Panicum miliaceum L.) germplasm resources based on phenotypic traits and SSR markers
Source: Front Plant Sci. 2025 Sep 8;16:1649200. doi: 10.3389/fpls.2025.1649200 (PMC12450881; doi:10.3389/fpls.2025.1649200)
Supplement: Supplementary file 6 [file Table6.xlsx]

## Sheet: Sheet1
Data S1 Phenotypic data of 1,582 proso millet germplasm resources.
Number	Trichome	Inflorescence Color	Panicle Type	Axis Shape	Inflorescence Density	Projection on Branch Base	Branching Habit	Angle of Divergence of Branches	Branched Spike Length	Shatter Resistance	Main Stem Nodes	Stem Height	Stem Diameter	Straw Weight Per Plant	Tiller Number	Panicle Length	Panicle Weight Per Plant	Grain Weight Per Plant	Thousand-Grain Weight	Grain Length	Grain Width	Length to Width Ratio
1	Dense	Green	Scattered	Little bend	Intermediate	Few	Few	Intermediate	Long	Weak	6.66667	115.167	5.57667	35.6333	2.33333	34.2333	4.375	3.80733	5.67213	2.96667	2.08633	1.43133
2	Intermediate	Green	Lateral	Little bend	Intermediate	Few	Few	Small	Long	Intermediate	6.33333	93.6333	5.79333	21.7333	2.66667	32.3667	4.2	3.69467	6.3508	2.99767	2.00433	1.50433
3	Dense	Green	Scattered	Little bend	Intermediate	Few	None	Small	Long	Intermediate	5.66667	72.7	5.01333	13.8333	2.66667	30	0.875	0.607333	5.09037	2.61933	1.74433	1.516
4	Dense	Green	Lateral	bend	Intermediate	Few	None	Small	Long	Weak	6	91.9333	5.07667	18	2.33333	36.2667	2	1.60667	5.2768	2.62367	1.91833	1.37167
5	Dense	Green	Lateral	Little bend	Intermediate	Few	Few	Intermediate	Intermediate	Weak	6	84.8333	3.56333	17.2333	2	28.2667	2.35	1.89667	5.37753	2.64033	1.93033	1.374
6	Dense	Green	Lateral	Little bend	Intermediate	Few	None	Intermediate	Intermediate	Intermediate	6	68.5333	5.89667	17.0667	2.33333	27.1667	2.275	1.758	4.29703	2.77533	1.84567	1.52233
7	Dense	Green	Lateral	bend	Little dense	Few	None	Small	Long	Strong	5.66667	81.4333	5.02333	11.8	2.33333	22.9	2	1.75067	4.76153	2.66467	1.853	1.449
8	Dense	Green	Lateral	Little bend	Intermediate	Few	None	Small	Long	Intermediate	5.66667	67.0333	4.31	12.8333	2	24.2333	1.4	1.01467	2.7669	2.59233	1.75567	1.49267
9	Dense	Green	Lateral	Little bend	Little dense	Few	None	Small	Long	Strong	6.33333	97.0333	5.89	22.7333	1	32.2667	4.425	3.79967	6.81913	3.075	2.15067	1.43767
10	Dense	Green	Lateral	Little bend	Little dense	Few	Few	Small	Intermediate	Intermediate	6.33333	79.2667	6.74667	7.2	4	20.9333	3.55	3.255	5.0731	3.009	1.93567	1.56
11	Intermediate	Green	Lateral	bend	Intermediate	Few	None	Small	Long	Intermediate	7.33333	107.467	5.42333	23.7667	2	34.8333	5.075	3.32433	6.0219	2.689	2.06533	1.30633
12	Dense	Green	Scattered	Little bend	Sparse	Many	None	Intermediate	Intermediate	Strong	6.33333	93.9667	5.24667	22.7667	1.66667	30.2667	4.4	3.66633	5.1517	2.611	1.94167	1.35133
13	Dense	Green	Scattered	Erect	dense	Many	None	Large	Short	Weak	7.33333	67.1	6.91	11.3	2	12.1667	5.4	4.7465	5.00357	2.909	2.06167	1.428
14	Dense	Green	Lateral	Little bend	Intermediate	Few	None	Small	Long	Intermediate	5.33333	60.4	4.77667	12.5333	2.33333	29.0667	2.575	2.30967	4.6847	2.54067	1.867	1.36767
15	Dense	Green	Scattered	Erect	Sparse	Many	None	Large	Intermediate	Weak	5.66667	61.5	4.13	8.03333	3.33333	22.1	1.125	0.945	5.4466	2.735	2.03533	1.34733
16	Dense	Green	Lateral	Little bend	Little dense	Few	None	Small	Long	Weak	6	69.4667	4.85	12.9333	1.66667	21.5	3.275	2.58733	5.23057	2.92867	2.00667	1.47133
17	Intermediate	Green	Lateral	Little bend	Intermediate	Few	Few	Small	Long	Intermediate	6	64.1667	5.47667	12.2333	1.66667	22.1	3.58	2.928	5.9158	2.717	2.15033	1.26767
18	Dense	Green	Scattered	Little bend	Intermediate	Many	Few	Large	Long	Strong	6	65.7	5.39333	13.6667	3	27	4.975	4.544	6.53747	2.94633	2.16467	1.366
19	Intermediate	Green	Compact	Erect	dense	None	None	Small	Short	Intermediate	3.66667	58.1333	4.36	18.5333	3	20	5.175	3.95533	4.7183	2.74933	1.93067	1.431
20	Dense	Green	Lateral	Little bend	Little dense	Few	None	Small	Long	Strong	7	90.6333	5.19333	28.3667	2	23.0333	7.23	6.739	5.57403	2.62967	2.08167	1.27067
21	Dense	Green	Scattered	Little bend	Intermediate	Many	None	Small	Long	Strong	7	88.3333	5.12667	4.83333	1.66667	28.1	3.3375	2.305	5.3803	2.754	2.077	1.33433
22	Dense	Green	Lateral	bend	Intermediate	Few	Few	Small	Long	Strong	6.33333	65.5333	5.43667	14.9667	2.66667	20.9333	3.25	2.01467	5.3167	2.61367	1.965	1.33333
23	Intermediate	Green	Lateral	bend	dense	Few	Intermediate	Small	Intermediate	Strong	6.33333	80.5333	4.83	10.7667	3.66667	22.8667	2.25	1.89733	4.8029	2.76933	1.89133	1.469
24	Dense	Green	Lateral	bend	dense	None	None	Small	Short	Weak	7.33333	89.9	4.98	18.3333	3.33333	18.1333	3.6	3.13233	4.6411	3.01567	1.94933	1.55367
25	Intermediate	Green	Lateral	bend	dense	Many	None	Small	Long	Weak	7	92.2	5.00333	8.56667	2.66667	27.8333	7.8325	7.37133	5.30277	2.74533	1.99967	1.37867
26	Dense	Green	Lateral	bend	dense	Many	Few	Small	Intermediate	Intermediate	6.66667	87.1667	5.29333	20.5	2.33333	16.5333	4.05	3.844	5.4095	2.81767	2.01733	1.406
27	Dense	Green	Lateral	bend	Little dense	Few	Few	Small	Intermediate	Strong	5.66667	84.4333	5	14.9	1.66667	24.5	3.7	2.93267	5.60553	2.86267	2.02833	1.41467
28	Sparse	Green	Scattered	Little bend	dense	Many	Few	Small	Intermediate	Strong	6.66667	86.3333	5.93667	13.2	2.66667	27.8333	4.775	4.49167	5.56677	2.62433	2.17533	1.20867
29	Intermediate	Green	Scattered	Little bend	Sparse	Many	None	Large	Short	Weak	5.33333	79	5.27667	10.2	2.33333	30.5667	4.06	3.55333	6.3587	2.81733	2.04267	1.38467
30	Dense	Green	Lateral	bend	Little dense	Few	None	Small	Long	Weak	7.33333	100.767	5.21667	16.4333	3.66667	20.2	6.275	5.086	5.6607	2.81567	2.07333	1.363
31	Dense	Green	Lateral	Little bend	Little dense	Few	Few	Small	Long	Strong	6.66667	72.3667	6.14	15.5667	1.66667	19.0333	2.3825	1.79933	5.21387	2.894	1.91233	1.524
32	Dense	Green	Lateral	bend	Intermediate	Few	Intermediate	Small	Long	Weak	6.66667	92.0333	6.45	24.2	2.33333	27.3333	3.875	3.39467	6.20757	2.80467	2.12	1.32667
33	Intermediate	Green	Lateral	bend	Intermediate	Many	Intermediate	Small	Long	Weak	5	82.9667	5.16667	15.1	3.66667	31.7	3.9025	3.041	6.00263	2.68333	2.00767	1.342
34	Dense	Green	Lateral	bend	Intermediate	Many	Few	Small	Long	Weak	5.33333	73.6333	4.36667	7.16667	3.66667	24.9333	4.25	3.01467	6.01333	2.82367	2.02167	1.39967
35	Intermediate	Green	Lateral	bend	Intermediate	Many	Intermediate	Small	Long	Strong	6.66667	86.7667	5.90333	16.0667	2.33333	27.4667	6.0775	4.942	5.5658	2.83133	2.01733	1.409
36	Dense	Green	Lateral	bend	Intermediate	Many	Intermediate	Small	Long	Weak	6	90.7333	6.52	15	2.66667	25.3667	4.495	3.21467	6.01797	2.60533	2.10167	1.245
37	Intermediate	Green	Lateral	Little bend	Intermediate	Many	Few	Small	Long	Intermediate	7	93.3	6.68	19.7	2.66667	27.9667	2.34	1.95033	5.46113	2.601	1.93633	1.34833
38	Sparse	Green	Lateral	Little bend	Little dense	Many	None	Small	Long	Intermediate	6.66667	96.8333	7.46667	13.8333	1.66667	26.5	4.1525	3.595	6.4738	3.10433	2.11267	1.476
39	Dense	Green	Compact	Erect	dense	None	Few	Small	Short	Strong	6.33333	73.7333	5.40333	17.6667	3.66667	20.0667	1.975	1.64133	5.56267	2.81367	1.99067	1.421
40	Intermediate	Green	Lateral	bend	Intermediate	Few	Few	Small	Long	Intermediate	8	95.6667	4.61	17.6333	1.66667	28.3667	3.025	2.57333	4.54893	2.73833	1.84533	1.493
41	Sparse	Green	Lateral	Little bend	Intermediate	Few	Intermediate	Small	Long	Strong	6.66667	85.4667	5.79333	24.9667	2.66667	25.8667	3.625	2.81567	6.9431	2.57733	1.905	1.35867
42	Intermediate	Green	Lateral	Little bend	Little dense	Few	Few	Small	Long	Strong	7	98.6	5.31667	7.36667	3.33333	31.2333	4.7	3.72733	5.68533	2.588	1.92433	1.34733
43	Dense	Green	Lateral	Little bend	Intermediate	Few	Few	Small	Long	Intermediate	6	94.7	5.93	19.7	3.66667	32.4	7.375	6.858	7.5503	2.86367	2.15933	1.331
44	Dense	Green	Lateral	Little bend	Intermediate	Few	Few	Small	Long	Strong	5.66667	80.9333	5.87	14.5333	3.66667	26.1333	3.7	3.13267	5.10943	2.781	1.79133	1.55933
45	Dense	Green	Lateral	Little bend	Little dense	Few	Few	Small	Intermediate	Weak	6	70.3333	5.51	17.5667	2.66667	17.9	2.05	1.64433	5.7686	2.41267	1.696	1.43
46	Intermediate	Green	Lateral	Little bend	Intermediate	Few	Intermediate	Small	Intermediate	Weak	5.66667	75.8	4.51333	8.33333	2.33333	28.7667	3.3725	2.74767	6.55717	2.45533	1.759	1.40367
47	Intermediate	Green	Lateral	bend	Intermediate	Many	None	Small	Long	Strong	6	74.4667	5.98667	15.1667	2.33333	24.1333	3.6	2.89233	6.9209	2.66767	1.96133	1.36267
48	Dense	Green	Lateral	Little bend	Intermediate	Many	Few	Small	Long	Weak	6.66667	92.9333	5.24	14.7667	2.33333	28.8333	4.325	3.952	5.41243	2.44567	1.695	1.451
49	Dense	Green	Lateral	Little bend	Intermediate	Few	Few	Small	Long	Weak	5.66667	70.1667	4.82667	11.4333	2.33333	22.9667	4.39	3.02233	5.35333	2.07533	1.32667	1.576
50	Dense	Green	Lateral	Little bend	Little dense	Few	Intermediate	Small	Intermediate	Intermediate	7	74.8	4.97	10.4	4	18.6	4.875	3.99167	6.39373	2.658	1.96	1.365
51	Dense	Green	Compact	Erect	dense	None	None	Small	Short	Weak	4.33333	55.5667	4.26333	3.06667	3	13.5333	3.175	1.68767	4.40223	2.70767	1.76067	1.55
52	Intermediate	Green	Scattered	Little bend	Sparse	Few	Intermediate	Large	Intermediate	Weak	7.33333	82.3667	4.41333	20.7	1.66667	33	5.4225	4.39567	6.26927	2.49533	1.88833	1.34233
53	Intermediate	Green	Lateral	bend	dense	Many	Intermediate	Small	Long	Weak	4.66667	78.8333	6.82667	21.8667	2.33333	25.4667	4.2225	3.30567	5.95293	2.35833	1.73133	1.374
54	Dense	Green	Compact	Erect	dense	None	Few	Small	Short	Weak	4	57.1667	4.47	5.7	2	20.2667	5.825	4.52367	4.68993	2.57633	1.89067	1.37067
55	Dense	Green	Lateral	Little bend	Little dense	Many	Few	Small	Long	Intermediate	5.66667	63.9667	5.47667	25.3333	2.66667	24.4667	6.725	5.79233	5.6894	2.70267	1.937	1.40067
56	Dense	Green	Lateral	Little bend	Intermediate	Many	Intermediate	Small	Intermediate	Strong	5.33333	68.4	5.11667	23.7667	3.66667	20.3667	3.4	2.72233	5.16827	2.5	1.91867	1.307
57	Dense	Green	Compact	Erect	Intermediate	Many	Few	Small	Short	Weak	5	53.5333	5.31333	7.8	2.66667	13.5333	2.1	1.74933	4.83927	2.58067	1.90733	1.363
58	Dense	Green	Scattered	Erect	Sparse	Few	Few	Large	Short	Strong	4.66667	73.8667	4.01667	8.46667	2.66667	28.9333	2.6575	2.05133	6.2021	2.98033	1.97867	1.509
59	Dense	Green	Compact	Erect	dense	None	Intermediate	Small	Short	Intermediate	7.33333	90.4	6.02	16.0667	1.66667	18.6667	3.5	3.10533	5.47193	2.714	2.067	1.31933
60	Dense	Green	Lateral	Little bend	Little dense	Many	Intermediate	Small	Long	Intermediate	5.33333	84.1667	4.55	13	3	29.3667	2.45	2.27767	6.03677	2.614	2.009	1.31267
61	Dense	Green	Compact	Erect	dense	None	Few	Small	Intermediate	Weak	6.66667	77.4	6.08333	22.0667	3	15.8	6.725	6.33933	6.00707	3.01767	2.107	1.437
62	Dense	Green	Lateral	Little bend	Intermediate	Few	Few	Small	Intermediate	Strong	6.33333	76	4.34333	11.3333	1.66667	26.2333	2.775	2.541	5.05293	2.729	1.89767	1.444
63	Sparse	Green	Lateral	Little bend	Little dense	Many	Intermediate	Small	Long	Intermediate	6.66667	84.4667	6.26333	18.9333	1.66667	25.6333	5.265	4.03167	5.18427	2.59133	2.00567	1.29433
64	Dense	Green	Scattered	Erect	Little dense	None	Intermediate	Large	Intermediate	Intermediate	7	84.1	5.14	8.33333	3	20.0667	3.65	3.12333	5.72657	2.72333	2.15733	1.27133
65	Dense	Green	Lateral	Little bend	Little dense	None	Few	Small	Long	Weak	5	77.1333	5.64333	13.0667	3.33333	29.6333	5.19	4.523	5.74957	2.89	1.99767	1.45067
66	Dense	Green	Lateral	Little bend	Little dense	Few	Intermediate	Small	Intermediate	Weak	6	76	6.12	15.2667	2	24.4667	3.925	3.54267	5.17317	2.54067	2.03933	1.24967
67	Intermediate	Green	Scattered	Erect	Intermediate	None	Intermediate	Intermediate	Intermediate	Weak	8.33333	99	7.09333	29.8333	2	28.9	4.09	3.71167	5.91697	2.733	2.188	1.256
68	Dense	Green	Scattered	Erect	Intermediate	None	Few	Intermediate	Long	Weak	6	90.5667	4.89667	7.03333	3	30.2	2.74	2.295	6.13407	2.76267	2.09033	1.326
69	Intermediate	Green	Scattered	Erect	Intermediate	None	Few	Intermediate	Long	Intermediate	6	92.3667	4.70667	6.73333	3	29.9	4.925	4.322	4.86447	2.67167	1.917	1.39833
70	Sparse	Green	Lateral	bend	Little dense	Many	Few	Small	Long	Strong	6.66667	114.1	5.90333	17.2	2	37.8667	4.9675	4.79667	5.51037	2.75167	2.01	1.37267
71	Sparse	Green	Lateral	Little bend	Little dense	Many	Few	Small	Long	Weak	6.33333	106.6	4.98	13.0333	4	40.4333	9.275	8.07433	5.6685	2.77233	2.02933	1.37033
72	Intermediate	Green	Lateral	Little bend	dense	Few	None	Small	Long	Weak	7.66667	119.5	6.49333	12.6333	2.33333	36.3667	12.825	9.201	5.35057	2.594	2.088	1.24467
73	Dense	Green	Scattered	Erect	Little dense	None	None	Large	Long	Weak	6.66667	116.467	5.06	4.83333	3	36	8.7	7.293	5.15363	2.80267	1.93333	1.46067
74	Dense	Green	Scattered	Erect	Intermediate	None	Few	Intermediate	Long	Weak	4.66667	83.3333	4.95	7.7	3.66667	31.4333	6.8	4.90733	5.49873	2.81833	2.04533	1.383
75	Intermediate	Green	Scattered	Erect	Little dense	None	Few	Intermediate	Intermediate	Weak	6.33333	94.3	4.67	13	2.66667	37.4	8.325	7.707	6.72783	2.96567	2.16333	1.37533
76	Dense	Green	Scattered	Erect	Little dense	Few	Few	Small	Intermediate	Intermediate	6.66667	102.033	5.20333	11.3	3.66667	35.2667	6.69	5.67467	7.14587	3.05967	2.18133	1.40633
77	Dense	Green	Lateral	Little bend	Intermediate	Many	Few	Small	Intermediate	Weak	4.33333	67.2333	4.67333	3.9	4	23.7333	1.5575	1.225	6.58913	2.78833	2.07033	1.35133
78	Dense	Green	Scattered	Erect	Intermediate	None	Few	Intermediate	Long	Weak	7	104.2	4.86667	9.8	4	28.4667	10.875	8.669	5.99757	2.70533	2.14233	1.26633
79	Dense	Green	Lateral	Little bend	dense	Many	None	Small	Long	Weak	7	115.433	5.82667	21	3	30.4	7.875	5.056	5.1718	2.592	2.113	1.229
80	Dense	Green	Scattered	Erect	Intermediate	Many	Few	Intermediate	Intermediate	Intermediate	6.33333	97.6333	5.61333	16.4667	2.33333	35.4667	7.5525	6.77	7.01903	2.83067	2.10967	1.34533
81	Dense	Green	Lateral	bend	Intermediate	Many	Few	Small	Long	Weak	6.33333	110.133	5.04333	14.7	3.66667	30.6	7.2	6.84433	7.3437	2.868	2.263	1.272
82	Dense	Green	Scattered	Little bend	Little dense	Many	None	Intermediate	Long	Weak	5.33333	92.9	5.69667	11.5667	2.66667	38.8333	9.39	8.88833	6.79763	2.772	2.17233	1.27833
83	Dense	Green	Lateral	Little bend	dense	None	Few	Small	Short	Weak	6.33333	116	6.15333	10.4667	3	24.9333	6.905	6.14933	6.22393	2.90667	2.141	1.36633
84	Dense	Green	Scattered	Erect	Intermediate	None	None	Intermediate	Intermediate	Intermediate	5.66667	91.1	6.29667	14.7	3	30.6	7.875	6.60067	5.16647	2.77367	2.005	1.395
85	Dense	Green	Lateral	Little bend	Little dense	Many	None	Small	Intermediate	Weak	7.66667	115.967	5.88667	6.76667	2.33333	25.3	7.395	6.86467	5.88283	2.90867	2.07733	1.41233
86	Dense	Green	Scattered	Erect	Little dense	None	Few	Intermediate	Intermediate	Weak	8.33333	105.433	7.13	18.4667	4	27.0667	8.5	7.523	5.2439	2.60167	2.04067	1.27733
87	Dense	Green	Lateral	Little bend	Intermediate	None	None	Large	Intermediate	Weak	5.33333	100.267	4.89	8.36667	2.66667	35.4333	5.2175	4.549	5.7318	2.63933	2.052	1.29333
88	Dense	Green	Lateral	Little bend	Little dense	Many	None	Small	Long	Strong	8	112.8	6.60333	24.7667	3.33333	33.3	8.7	6.168	6.41873	2.88467	2.07233	1.394
89	Dense	Green	Compact	Erect	dense	None	None	Small	Short	Intermediate	7.33333	103.567	6.26333	13.5333	2.66667	14.7	6.875	5.55833	5.79943	2.73133	2.066	1.32767
90	Dense	Green	Lateral	Little bend	Little dense	None	None	Small	Intermediate	Intermediate	9.33333	124.333	7.93	11.7667	2.33333	24.8	13.375	7.055	4.7782	2.79567	1.96467	1.43333
91	Sparse	Green	Lateral	bend	Little dense	Many	None	Small	Long	Intermediate	7.66667	116.6	6.38667	15.4667	2.33333	35.3333	8.025	6.186	6.17963	2.849	2.064	1.38567
92	Dense	Green	Compact	Erect	Intermediate	Few	None	Small	Intermediate	Weak	7.33333	111.9	7.23	24.8333	3.33333	25.6	7.525	4.60967	5.42247	2.728	1.96067	1.397
93	Dense	Green	Scattered	Erect	Intermediate	None	None	Intermediate	Long	Weak	8	140.833	6.52	18.3333	2.33333	38.9667	8.475	6.55233	7.4329	2.90733	2.196	1.328
94	Sparse	Green	Lateral	bend	Little dense	Many	None	Small	Long	Weak	7.66667	141.667	6.44333	25.3	2	37.4333	12.85	10.5697	6.9267	2.82433	2.11267	1.34133
95	Dense	Green	Scattered	Erect	Intermediate	None	Few	Intermediate	Intermediate	Weak	8	134.333	5.78	16.3667	3	38.9333	5.32	4.61	5.7132	2.679	1.999	1.346
96	Sparse	Green	Lateral	bend	Little dense	None	None	Small	Long	Weak	9.33333	146.467	8.07	13.1333	3	42.8667	11.65	8.27033	6.50127	2.91267	2.13867	1.369
97	Sparse	Green	Lateral	bend	Little dense	Many	None	Small	Long	Weak	7	127.633	7.82333	14.5333	2	39.7333	10.815	10.0603	7.69387	3.06	2.33067	1.31867
98	Dense	Green	Lateral	bend	Little dense	None	None	Small	Intermediate	Weak	7.33333	114.7	5.88	29.6	3	30.6667	7.35	6.14333	4.96287	2.734	2.06067	1.33367
99	Dense	Green	Lateral	Little bend	Little dense	Few	None	Small	Intermediate	Weak	7.66667	133.333	7.46	27.1667	3	26.6	7.7475	7.38467	6.3422	2.84367	2.15567	1.32333
100	Dense	Green	Lateral	bend	dense	Few	None	Small	Long	Intermediate	8.33333	146.833	8.25333	53.1	2	33.4	12.6	10.8813	6.5763	2.83633	2.178	1.307
101	Sparse	Green	Lateral	bend	Little dense	Few	None	Small	Long	Weak	7.66667	128.133	8.27667	13.6333	2	31.9667	10.15	9.53767	4.85343	2.727	1.99633	1.37267
102	Dense	Green	Lateral	bend	Intermediate	Few	None	Small	Long	Intermediate	7	126.467	7.12	26.4333	1.33333	40.0333	8.15	7.40867	7.681	3.051	2.30833	1.32467
103	Sparse	Green	Scattered	Erect	Intermediate	Many	None	Intermediate	Long	Weak	7.33333	131.3	6.72333	37.8667	3.33333	36.9667	5.365	5.318	7.76013	2.86467	2.22667	1.29033
104	Sparse	Green	Scattered	Erect	Little dense	Few	None	Intermediate	Long	Weak	7.33333	129.9	6.95	30.4	1.66667	40.5667	8.15	7.46933	5.82157	2.85267	2.13967	1.34467
105	Dense	Green	Lateral	Erect	Little dense	Few	None	Small	Long	Weak	7.33333	129.533	7.59333	44.2	3	30.9333	9.875	9.01967	7.40707	2.82033	2.23433	1.26667
106	Dense	Green	Lateral	Little bend	Little dense	Few	None	Intermediate	Intermediate	Intermediate	7.33333	127.033	5.39	13.0667	4	40.0333	9.875	6.724	6.5035	2.971	2.21933	1.343
107	Sparse	Green	Scattered	Erect	dense	Many	None	Intermediate	Intermediate	Weak	7	127.2	7.06	26.3333	1	31.2667	11.85	9.06433	5.90393	2.78333	2.14533	1.30267
108	Dense	Green	Lateral	Little bend	Little dense	None	None	Small	Intermediate	Weak	7.33333	125.167	6.18333	9.56667	2.33333	27.3	10.5	9.014	5.52163	2.717	2.08933	1.30533
109	Sparse	Green	Compact	Erect	dense	None	None	Small	Short	Weak	7.33333	107.233	7.53	4.93333	1.33333	14.2333	6.6	5.22233	5.16527	2.794	2.00867	1.40467
110	Sparse	Green	Lateral	Little bend	Little dense	Few	None	Small	Long	Intermediate	8	117.367	6.10667	14.2667	3.33333	39.0667	8.9	5.875	4.93423	2.553	1.921	1.33833
111	Sparse	Green	Scattered	Little bend	Little dense	Many	None	Intermediate	Long	Weak	7.66667	120.3	8.60667	12.6	2.33333	24.2667	12.425	9.09367	5.83237	2.86067	2.13	1.35033
112	Dense	Green	Lateral	Little bend	Intermediate	Few	None	Small	Long	Weak	7.33333	131.833	5.48667	12.1	2.66667	33.5333	10.6	7.765	6.2177	2.89433	2.12667	1.36567
113	Dense	Green	Lateral	bend	Intermediate	Few	None	Small	Long	Intermediate	7.33333	154.433	8.06	29.1333	3	40.5667	12.75	10.563	6.54893	2.95467	2.24433	1.32233
114	Sparse	Green	Lateral	bend	Little dense	None	None	Small	Long	Intermediate	9	151.733	3.49667	4.46667	3.33333	40.5	1.845	1.00267	5.017	2.772	1.934	1.438
115	Sparse	Green	Scattered	Erect	Sparse	None	Intermediate	Intermediate	Short	Intermediate	4	54.5333	8.1	32.6333	2.66667	18.5	10.1	5.40833	8.2837	2.79833	2.25967	1.24167
116	Sparse	Green	Lateral	Little bend	Intermediate	Few	Intermediate	Small	Long	Weak	7	148.1	5.81667	18.2667	3	44.2	6.165	4.586	7.5326	3.13867	2.20633	1.427
117	Sparse	Green	Scattered	Erect	Little dense	Many	None	Intermediate	Long	Weak	6	115.233	6.75667	13.2	3.33333	34.8667	6.4675	6.05433	6.85223	2.91233	2.136	1.36867
118	Sparse	Green	Lateral	bend	Little dense	Few	None	Small	Intermediate	Weak	6.66667	114.167	5.96667	16.6333	3	26.8667	6.7425	6.13567	6.75343	2.82767	2.21033	1.283
119	Dense	Green	Compact	Erect	dense	None	None	Small	Short	Weak	7.66667	121.4	5.96	34.2667	2.33333	34.9	10	8.221	5.7259	2.68133	2.02533	1.32933
120	Dense	Green	Compact	Erect	dense	None	None	Small	Short	Strong	5.66667	109.267	5.66	14.7333	2.66667	14.9667	10	8.01267	6.7404	2.948	2.14367	1.37867
121	Dense	Green	Scattered	Erect	Sparse	None	Few	Intermediate	Intermediate	Weak	5.33333	88.9333	7.47	18.8333	1.66667	37.7	6.77	4.71867	7.07287	2.983	2.17333	1.37767
122	Sparse	Green	Scattered	Erect	Little dense	None	None	Intermediate	Short	Strong	6	113.733	6.58	22.7	3	24.5	6.605	4.76867	8.2782	2.827	2.13267	1.329
123	Sparse	Green	Scattered	Erect	Little dense	Few	None	Intermediate	Long	Strong	7.33333	133.933	7.4	18.7333	2.33333	37.4	9.1	6.00967	6.8693	2.86533	2.19333	1.30867
124	Sparse	Green	Lateral	bend	Little dense	Few	None	Small	Long	Weak	9	137.967	6.69	24.3333	3.66667	33.6	10.7	7.42833	5.86863	2.71333	2.07233	1.31467
125	Dense	Green	Compact	Erect	dense	None	None	Small	Short	Intermediate	6.33333	109.4	4.8	12.8	3	12.3	4.875	3.27667	5.25503	2.70467	1.985	1.365
126	Sparse	Green	Scattered	Erect	Intermediate	Many	None	Intermediate	Long	Strong	5.66667	89.4667	7.56	39.4333	3.33333	33.7333	15.85	9.851	8.37117	3.04367	2.326	1.31133
127	Dense	Green	Lateral	bend	Little dense	Many	None	Small	Long	Strong	8	137.7	6.84667	29.3	3.66667	45.0333	8.125	4.59967	7.9153	3.04567	2.29467	1.33067
128	Sparse	Green	Compact	Erect	dense	None	None	Small	Short	Intermediate	8.33333	101.9	7.33667	8.43333	3	18.2667	6.475	3.263	6.6173	2.745	2.11467	1.302
129	Intermediate	Green	Lateral	bend	Little dense	Many	None	Small	Long	Intermediate	8.66667	132.433	7.08667	25.4	2	39.8333	9.175	8.686	6.23113	2.76633	2.14067	1.29567
130	Sparse	Green	Compact	Erect	Little dense	None	None	Small	Short	Intermediate	6.33333	83.4333	5.67667	5.13333	2	19.3	4.075	3.256	6.46643	2.854	2.19333	1.307
131	Intermediate	Green	Lateral	Little bend	Intermediate	Few	None	Small	Long	Weak	5.66667	124.467	6.04333	39.1	3	41.8333	13.3	9.83067	6.8576	2.816	2.209	1.279
132	Intermediate	Green	Lateral	Little bend	Little dense	Many	None	Small	Long	Intermediate	7	139.767	7.79333	14.6667	3	43.2767	15.4	11.5723	7.45783	3.056	2.30533	1.332
133	Sparse	Green	Lateral	Little bend	Little dense	Many	None	Small	Long	Intermediate	6	125.767	6.01667	2.13333	2.66667	34.1667	10.335	7.19333	6.11237	2.68033	2.25067	1.194
134	Sparse	Green	Lateral	Little bend	Intermediate	Many	None	Small	Intermediate	Intermediate	6.33333	130.233	6.29333	3.4	2.33333	37.7333	7.9	5.602	5.94827	2.44567	2.048	1.19833
135	Intermediate	Green	Lateral	Little bend	Little dense	Few	None	Small	Intermediate	Intermediate	6	123.433	6.04	7.23333	3	31.9667	9.5125	7.134	7.1471	2.78933	2.26433	1.23367
136	Dense	Green	Lateral	Erect	Intermediate	None	None	Large	Long	Weak	6.66667	136.467	5.73	19.8	2	44	6.8625	2.69467	6.17693	2.88233	2.09833	1.376
137	Dense	Green	Lateral	Little bend	Intermediate	None	None	Small	Long	Strong	7	128.733	7.62333	37.7333	2.66667	38.9667	8.425	6.052	6.68273	2.89233	2.07667	1.39533
138	Sparse	Green	Lateral	Little bend	dense	Few	None	Small	Short	Intermediate	7	141.8	7.43667	27.8333	3	30.6	12.175	9.15467	7.0799	2.85633	2.204	1.29967
139	Dense	Green	Compact	Erect	dense	None	None	Small	Short	Intermediate	7.33333	123.633	6.71333	40.9	2.66667	17.3667	10.4	6.905	6.95157	2.72267	2.20233	1.24
140	Dense	Green	Lateral	Little bend	Intermediate	Many	None	Small	Long	Weak	8.66667	156.1	6.82333	49.5	3.66667	44.8333	10.55	7.16933	6.98777	2.778	2.25733	1.23433
141	Dense	Green	Scattered	Erect	Intermediate	None	None	Large	Long	Intermediate	8	161.4	8.87	36.3333	3	47.3667	13.225	9.20967	7.7669	3.01933	2.41867	1.251
142	Dense	Green	Lateral	bend	Little dense	Few	None	Small	Long	Strong	7.66667	139.367	7.72333	40.2	1.66667	44.8	12.975	4.66067	7.75477	2.90367	2.282	1.275
143	Dense	Green	Scattered	Little bend	Intermediate	None	None	Large	Long	Weak	7	150.333	6.20667	30	3	44.8667	13.7775	9.64633	7.45757	2.91433	2.32667	1.25733
144	Dense	Green	Lateral	Little bend	Sparse	None	None	Small	Long	Weak	7	134.5	6.08	29.4667	3	47.7667	11.78	10.3143	7.54437	2.84067	2.10267	1.35767
145	Dense	Green	Scattered	Erect	Sparse	None	None	Large	Intermediate	Weak	6.33333	143.333	7.43333	28.4333	3.33333	48.6333	14.025	9.24667	7.089	2.95167	2.275	1.30333
146	Dense	Green	Lateral	bend	Intermediate	Many	None	Small	Long	Intermediate	7	140.467	6.44333	24.2667	2	42.0333	11.8	4.6	7.16537	2.79767	2.32067	1.21367
147	Sparse	Green	Scattered	Little bend	Little dense	None	None	Intermediate	Long	Intermediate	6.66667	133.5	6.87333	38.6667	2.66667	37.4667	9.2	3.84267	7.72427	2.91967	2.282	1.28433
148	Sparse	Green	Lateral	Little bend	Little dense	Many	None	Small	Long	Weak	6.33333	123.833	6.99	33.5667	2.66667	39.8667	9.1	5.97233	7.55923	2.881	2.218	1.30133
149	Intermediate	Green	Lateral	Little bend	Intermediate	Many	None	Small	Long	Intermediate	7	140.767	6.35333	13.5333	2	35.4333	9.04	7.478	7.56883	2.97967	2.24833	1.32867
150	Sparse	Green	Scattered	Erect	Sparse	None	None	Intermediate	Intermediate	Weak	6	116.3	6.17667	20.7	2.66667	39.9333	10.8	7.16833	7.2882	3.152	2.20833	1.432
151	Sparse	Green	Scattered	Erect	Intermediate	Many	None	Intermediate	Intermediate	Strong	5	108.2	5.23667	13.7667	2.33333	37.7	9.625	4.47867	6.8897	3.03433	2.11067	1.44167
152	Sparse	Green	Scattered	Little bend	Intermediate	None	None	Intermediate	Long	Weak	5	109.3	4.39667	26.8	2.66667	44.7	7.45	2.76233	7.37357	2.92333	2.23133	1.31333
153	Intermediate	Green	Lateral	Little bend	Sparse	None	None	Small	Long	Intermediate	5.33333	104.267	6.85333	33.3	3	30.8667	10.335	8.29333	6.80513	2.77633	2.32133	1.20033
154	Sparse	Green	Lateral	Little bend	Intermediate	None	None	Small	Long	Weak	6.66667	115.567	5.53	35.7	3	36.9333	7.125	4.12867	7.14617	3.00367	2.19767	1.36967
155	Intermediate	Green	Scattered	Erect	Little dense	None	None	Large	Long	Weak	6	130.733	7.67667	42.3333	3.66667	40.5667	10.55	7.12967	7.94143	3.105	2.32133	1.34167
156	Dense	Green	Lateral	bend	Intermediate	Few	None	Small	Long	Weak	7	134.467	8.4	16.1333	3	45.8	13.125	8.83267	7.41547	2.99633	2.345	1.28267
157	Dense	Green	Lateral	Little bend	Intermediate	Many	None	Small	Long	Intermediate	6	128.2	7.39333	41.7	2.66667	35.8333	8.675	5.208	8.7769	2.991	2.341	1.28267
158	Dense	Green	Compact	Erect	dense	None	None	Small	Short	Weak	5.66667	107.4	7.50667	26.8	2.66667	16.9333	9.75	2.94033	6.73097	2.857	2.172	1.32367
159	Intermediate	Green	Lateral	bend	Intermediate	Few	None	Small	Long	Weak	8	138.633	7.05667	19.1333	2.33333	35.3333	10.525	5.283	7.54257	2.80933	2.20133	1.28
160	Dense	Green	Lateral	bend	Intermediate	None	None	Small	Long	Intermediate	5.66667	124.1	6.37333	12.6	3.66667	41.9333	11.95	7.69433	7.41423	2.884	2.14367	1.35067
161	Dense	Green	Lateral	bend	Little dense	Many	None	Small	Long	Weak	6.33333	135.233	6.80667	30.6333	2.66667	42.1	11.85	6.91733	8.11827	2.941	2.32667	1.26833
162	Dense	Green	Lateral	bend	Little dense	Many	None	Small	Long	Strong	6.66667	107.567	5.37	7.8	2.33333	30.5	7.9675	3.985	4.55393	2.52967	1.965	1.29333
163	Intermediate	Green	Lateral	Little bend	Little dense	Many	None	Small	Long	Weak	6	133.367	7.51667	35.0667	2.33333	39.8	11.725	8.16	7.5678	2.83867	2.30033	1.23633
164	Sparse	Green	Lateral	Little bend	dense	Many	None	Small	Intermediate	Weak	5	104.467	5.13	8.16667	2.66667	28.6	9.9	7.34933	6.8036	2.80567	2.34667	1.19867
165	Intermediate	Green	Lateral	Little bend	Little dense	None	None	Small	Long	Weak	6.33333	122.3	7.44	31.0333	2.33333	35.4667	9.925	5.60633	8.61523	3.007	2.36033	1.279
166	Dense	Green	Lateral	Little bend	Little dense	Many	None	Small	Long	Weak	7.66667	135.8	7.09333	18.5667	3	50.3667	14.7975	11.7067	7.75083	2.99033	2.28567	1.31233
167	Dense	Green	Lateral	Little bend	Intermediate	Many	None	Small	Long	Weak	6.66667	144.567	6.75	33.7333	3.66667	43.9667	10.6	6.83667	7.87503	2.86367	2.388	1.202
168	Intermediate	Green	Lateral	Little bend	Little dense	Few	None	Small	Intermediate	Weak	5.66667	110.433	4.42333	10.1333	2.66667	31.7333	7.15	4.924	6.63977	2.805	2.29233	1.22667
169	Dense	Green	Lateral	bend	Little dense	Few	None	Small	Long	Weak	7	142.7	8.30667	23.5667	3.66667	47.2667	13.625	9.50933	7.4842	2.90533	2.371	1.23067
170	Sparse	Green	Lateral	Little bend	Intermediate	Many	None	Small	Long	Intermediate	6.66667	122.033	6.09667	22.5	4	37.8667	7.425	6.56733	8.00417	3.00167	2.246	1.345
171	Sparse	Green	Lateral	Little bend	Intermediate	Few	Few	Small	Long	Intermediate	7	137.2	6.06333	15.8667	2.66667	35.9667	7.575	3.91133	7.34087	2.98033	2.23367	1.33667
172	Dense	Green	Lateral	Little bend	Little dense	Few	None	Small	Long	Strong	7	139.567	5.10667	8.96667	1.33333	41.8667	10.05	5.35133	6.86427	2.96967	2.26533	1.318
173	Dense	Green	Lateral	Little bend	Intermediate	None	None	Small	Long	Intermediate	6.66667	134.567	8.46333	25.9667	2.33333	34.1667	11.625	9.11767	7.43033	2.93833	2.33667	1.26467
174	Dense	Green	Lateral	Little bend	Little dense	Few	None	Small	Long	Weak	6.33333	133.4	7.85333	43.0667	2.33333	45.5	8.875	6.43233	7.7592	3.15133	2.31967	1.364
175	Dense	Green	Lateral	Little bend	Intermediate	None	Few	Small	Long	Weak	4.66667	97.4	4.79	8.86667	3	38.4333	7.245	4.418	6.37643	2.897	2.134	1.364
176	Intermediate	Green	Lateral	Little bend	Intermediate	Few	None	Small	Long	Weak	7.33333	134.6	7.63	27.7	3.33333	38.0667	9.4	6.408	7.53263	2.956	2.266	1.314
177	Dense	Green	Lateral	Little bend	Little dense	Many	None	Intermediate	Intermediate	Intermediate	7	126.833	7.81	21.7	3.33333	41.7333	7.8075	5.87067	7.8868	2.87133	2.23233	1.291
178	Sparse	Green	Compact	Erect	dense	None	Few	Small	Short	Weak	3.33333	60.4667	5.79	5.43333	4	17.2	5.975	3.57967	4.9995	2.60033	2.014	1.299
179	Sparse	Green	Lateral	Little bend	Little dense	Few	None	Small	Long	Weak	6.66667	125.733	6.70333	23.7	3	38.5333	10.875	8.592	7.34287	2.90667	2.30867	1.26433
180	Sparse	Green	Lateral	bend	Little dense	Many	None	Small	Long	Weak	5.66667	115.8	6.51333	30.5	2	44.7333	11.1525	10.4557	7.81217	3.18167	2.29367	1.39367
181	Sparse	Green	Lateral	bend	Little dense	Few	Few	Small	Intermediate	Strong	6.33333	119.7	5.09	9.83333	3.33333	42.5667	9.9	6.54133	7.65397	3.10333	2.223	1.40233
182	Sparse	Green	Scattered	Erect	Intermediate	None	Few	Large	Long	Weak	5.33333	103.7	5.14	21.7333	3.33333	43.2667	5.9	5.51133	7.18147	2.97533	2.30867	1.29167
183	Sparse	Green	Scattered	Erect	Intermediate	None	Intermediate	Large	Long	Intermediate	6.33333	136.7	7.11667	26.4667	2.33333	46.3667	8.625	5.25033	7.1574	2.90233	2.30667	1.261
184	Sparse	Green	Lateral	Little bend	Little dense	Few	None	Small	Long	Strong	6.33333	126.433	7.02333	32.2667	3	39.2	11.25	7.26	6.7671	2.903	2.13067	1.368
185	Intermediate	Green	Scattered	Erect	Intermediate	None	None	Large	Short	Weak	6.33333	115.2	5.98333	22.0667	2.66667	40.6667	11.4	7.381	7.4021	2.77467	2.304	1.209
186	Dense	Green	Lateral	Little bend	Little dense	None	None	Small	Long	Strong	7.66667	139.8	8.88667	16.7333	2.33333	43.6667	19.85	14.5517	8.4818	2.94933	2.316	1.27933
187	Sparse	Green	Lateral	Little bend	Little dense	None	None	Small	Long	Strong	7.33333	141.7	9.28	31.6	3	26.3	12.025	7.269	7.60873	3.011	2.279	1.32667
188	Dense	Green	Lateral	Little bend	Little dense	None	None	Small	Long	Intermediate	6.33333	140.967	8.77667	27.1333	2.66667	39.2333	13.775	10.3977	8.2485	2.82567	2.399	1.18267
189	Dense	Green	Lateral	Little bend	Intermediate	Few	Few	Small	Long	Intermediate	7	145.567	7.86667	14.2667	3	35.6333	10.475	5.248	7.7569	2.95533	2.257	1.314
190	Dense	Green	Scattered	Erect	Little dense	None	None	Intermediate	Long	Weak	6.33333	134.433	8.18667	41.9	2.33333	33.4	14.875	9.67267	8.5215	3.061	2.284	1.344
191	Intermediate	Green	Lateral	Little bend	dense	Few	None	Small	Long	Strong	6.66667	132.067	8.56333	40.1667	3	22.8	13.65	10.6517	7.47187	3.018	2.25567	1.344
192	Dense	Green	Lateral	bend	Little dense	Few	None	Small	Long	Intermediate	6	108.567	8.98	47.5333	3.33333	43.3333	10.475	6.83867	7.3681	2.935	2.36567	1.24967
193	Intermediate	Green	Lateral	Little bend	Intermediate	Few	None	Small	Long	Strong	5.33333	125.433	7.90667	39.8	2.33333	36.6667	12.275	7.52533	7.90813	3.102	2.248	1.38833
194	Intermediate	Green	Lateral	Little bend	Little dense	None	None	Small	Long	Strong	6.33333	120.967	6.19667	30.9	2.33333	29.5	11.8	6.45267	6.87377	2.93033	2.21467	1.33667
195	Dense	Green	Lateral	bend	Intermediate	Few	None	Small	Long	Intermediate	6	123.9	6.31	37.4	3	37.4333	10.3175	9.382	7.93713	3.09133	2.364	1.315
196	Intermediate	Green	Scattered	Erect	Little dense	None	None	Large	Long	Weak	5	97.6667	5.62	14.8667	4	37.7	6.05	4.70433	6.78257	2.78	2.30433	1.214
197	Intermediate	Green	Lateral	bend	Little dense	None	Intermediate	Small	Intermediate	Weak	6	111.967	5.37333	19.3667	3.66667	43.1333	8.325	7.15267	6.97587	2.93867	2.31967	1.27367
198	Intermediate	Green	Scattered	Erect	Little dense	Many	None	Large	Intermediate	Weak	6.33333	105.7	6.55	16.4	3.33333	31.1333	13.975	12.795	6.137	2.74733	2.12767	1.296
199	Sparse	Green	Lateral	Little bend	Little dense	Many	None	Small	Short	Weak	5	103.733	7.28667	12.7333	2	39.9	6.9	5.241	7.524	2.84167	2.269	1.25733
200	Sparse	Green	Scattered	Erect	Intermediate	Many	Few	Intermediate	Long	Weak	5.33333	95.0667	6.49	9.86667	3	34.6333	8.2225	6.808	7.08383	2.70967	2.049	1.33
201	Intermediate	Green	Scattered	Erect	Intermediate	None	None	Intermediate	Long	Intermediate	5	111.167	6.04333	18.1	3	37.9333	6.425	4.23433	7.17317	2.72	2.15767	1.26467
202	Intermediate	Green	Lateral	bend	Intermediate	None	Few	Intermediate	Short	Intermediate	5.66667	106.3	4.82333	12.9333	1.66667	29.6	7.1175	5.707	6.9826	2.794	2.186	1.28167
203	Dense	Green	Lateral	bend	Intermediate	None	None	Small	Long	Intermediate	6	110.267	6.39	10.3667	2.66667	42.7333	8.35	5.97567	8.06377	2.82233	2.318	1.221
204	Dense	Green	Lateral	Little bend	Intermediate	None	None	Small	Long	Weak	7.66667	137.6	6.52333	35.7	3	43.7	10.675	6.955	8.30807	2.88833	2.24833	1.29033
205	Dense	Green	Lateral	bend	Intermediate	None	None	Small	Long	Weak	6.66667	138.333	8.51	21.0333	3.33333	42.4333	11.1	7.27467	8.19653	2.85667	2.20767	1.298
206	Intermediate	Green	Scattered	Erect	Intermediate	None	None	Large	Long	Weak	6.33333	125.233	7.24667	16.4	3.33333	38.9	9.7875	7.34967	7.3235	2.85433	2.20367	1.301
207	Intermediate	Green	Lateral	Little bend	Little dense	Many	None	Small	Long	Weak	6	118.1	7.00333	22.8	3	39	9.875	6.55167	7.12727	2.65667	2.22667	1.19567
208	Sparse	Green	Scattered	Erect	Little dense	None	Few	Large	Long	Intermediate	7	143	6.71333	12.5667	2.33333	40.3333	7.9875	4.56733	6.70863	2.802	2.105	1.33867
209	Sparse	Green	Lateral	Little bend	Little dense	None	None	Small	Long	Weak	6.66667	125.2	7.47333	31.8333	3	36.2	8.75	5.333	7.45257	2.63167	2.20767	1.19733
210	Sparse	Green	Lateral	Little bend	Intermediate	None	None	Small	Long	Weak	6.33333	127.2	4.51333	24.9333	2.33333	39.3	7.075	5.12433	7.3958	2.74933	2.22367	1.23933
211	Sparse	Green	Lateral	Little bend	Little dense	Few	None	Small	Intermediate	Intermediate	6	102.867	4.89333	8.06667	3	29.6667	6.35	4.911	7.22107	2.77167	2.17033	1.28533
212	Dense	Green	Lateral	bend	dense	Few	None	Small	Intermediate	Weak	6.33333	123.567	4.28667	39.9333	2.66667	35.4333	8.05	5.87067	7.16843	2.72367	2.137	1.28567
213	Intermediate	Green	Lateral	Little bend	Intermediate	Few	None	Small	Long	Intermediate	6.66667	135.367	7.00667	12.3	2.33333	33.5667	8.2	6.646	7.03463	2.936	2.07033	1.42533
214	Dense	Green	Lateral	Little bend	Little dense	None	None	Small	Long	Weak	7	143.4	7.12667	34.1	3.33333	43.1667	9.665	6.67	6.594	2.629	2.039	1.29167
215	Sparse	Green	Scattered	Erect	Little dense	None	Few	Large	Long	Weak	6.66667	132.767	8.49667	16.5333	3	35.4333	9.4875	6.81733	7.14073	2.88033	2.20267	1.312
216	Dense	Green	Scattered	Erect	Little dense	None	Few	Large	Long	Weak	6.33333	117.2	5.65667	16.3	2.66667	36.3667	7.8675	7.07833	7.99043	2.84367	2.30767	1.23567
217	Dense	Green	Scattered	Erect	Little dense	None	None	Large	Long	Weak	6.66667	126.533	6.75333	26.8667	1.66667	41.2667	10.275	7.53767	7.2358	2.74233	2.19933	1.25067
218	Dense	Green	Lateral	Little bend	Intermediate	Many	None	Small	Long	Intermediate	6.33333	142.4	7.27667	17.7667	3	42.1667	8.825	7.137	7.5181	2.746	2.14233	1.28667
219	Sparse	Green	Lateral	Little bend	Little dense	Many	None	Small	Long	Weak	7	116.167	8.92333	12.5333	2.66667	37	7.0025	5.781	7.3408	2.76733	2.18167	1.27533
220	Intermediate	Green	Lateral	bend	Little dense	Few	None	Small	Long	Weak	5.33333	114.5	4.77667	13.4	3.33333	45.1667	8.31	7.08333	7.1813	2.87033	2.118	1.36133
221	Dense	Green	Lateral	Little bend	dense	Few	None	Small	Long	Weak	5.33333	132.167	5.13667	24.4	2.33333	43.0667	8.5	5.90333	7.29923	2.81567	2.20067	1.285
222	Dense	Green	Lateral	Little bend	Intermediate	Few	None	Small	Long	Weak	6	134.5	7.00333	20.1333	2.33333	46.6667	7.9025	6.92333	7.65853	2.86533	2.27467	1.26267
223	Dense	Green	Lateral	Little bend	Intermediate	None	None	Small	Long	Weak	6.33333	125.667	4.67333	17.0667	2.66667	34.3333	9.175	7.73967	6.8928	2.80867	2.164	1.30233
224	Sparse	Green	Scattered	Erect	Little dense	None	None	Large	Long	Strong	5	125.667	6.89333	15.2667	2.66667	43	9.35	6.086	7.8169	2.69633	2.19933	1.23033
225	Sparse	Green	Lateral	bend	Little dense	Many	None	Small	Long	Weak	6.66667	138.333	5.26	31.6667	2.33333	49.3333	11.95	9.335	7.61073	2.77467	2.20967	1.26
226	Sparse	Green	Scattered	Erect	Intermediate	None	None	Large	Long	Weak	6.66667	134.667	8.31	27.0667	2.66667	40.6667	7.525	6.87567	6.61907	2.752	2.269	1.22033
227	Sparse	Green	Lateral	Little bend	dense	Many	None	Small	Long	Weak	6.33333	120.167	5.17	21.5333	2.33333	38	11.1475	9.44867	7.80787	2.92467	2.24633	1.30533
228	Sparse	Green	Compact	Erect	dense	None	None	Small	Short	Weak	7.33333	116.333	6.00667	50.9667	2.33333	27.6667	8.6475	7.93767	6.536	2.605	2.01167	1.30333
229	Dense	Green	Lateral	Little bend	Little dense	Many	None	Small	Long	Intermediate	6.33333	131.333	6.40667	20.9	3	40.6667	12.125	7.87667	7.12417	2.86967	2.17133	1.327
230	Dense	Green	Lateral	Little bend	Intermediate	Many	None	Small	Long	Weak	6.66667	127.667	6.13667	16.7667	2.33333	44.5	8.825	5.83567	7.356	2.65067	2.08133	1.278
231	Intermediate	Green	Lateral	Little bend	Intermediate	Many	None	Small	Long	Strong	6	137.167	6.27667	23.1	3	36.3333	7.0475	5.845	6.9302	2.74667	2.22967	1.23633
232	Dense	Green	Lateral	bend	Little dense	None	None	Small	Long	Intermediate	6.66667	134	5.28667	23.4	3.33333	36.5	7.555	3.91533	6.5041	2.90733	2.14533	1.36967
233	Sparse	Green	Lateral	Little bend	Intermediate	Many	None	Small	Long	Intermediate	7	133	4.89333	17.8	3	38.6667	8.95	8.00567	7.0858	2.907	2.21267	1.31733
234	Dense	Green	Scattered	Little bend	Intermediate	None	None	Small	Long	Intermediate	7.33333	127.5	6.86	18.6333	2.66667	37.1333	10.1	7.715	7.14697	2.792	2.16467	1.29567
235	Dense	Green	Lateral	Little bend	Little dense	None	None	Small	Long	Intermediate	6.66667	137.6	5.58	32.0667	3	42.9333	9.45	6.767	6.07433	2.759	2.151	1.29033
236	Sparse	Green	Lateral	Little bend	Little dense	Many	None	Intermediate	Intermediate	Intermediate	5.66667	118.333	6.71333	11.1667	3	45.6667	7.66	5.82033	7.1893	2.691	2.20633	1.22733
237	Dense	Green	Scattered	bend	Intermediate	None	None	Large	Long	Strong	5.66667	119	5.83667	26.4	2	39.6667	10.5	7.87567	7.71017	2.90033	2.16033	1.35167
238	Intermediate	Green	Lateral	Little bend	Little dense	Few	None	Small	Long	Weak	5.33333	131.833	5.59333	21.1	3.33333	35.5	8.75	6.83267	7.5468	2.75767	2.17967	1.275
239	Dense	Green	Lateral	Little bend	Intermediate	None	None	Small	Long	Intermediate	7.33333	128.5	5.53667	12.6	2.66667	39.5	9.15	6.51633	8.58553	2.896	2.282	1.273
240	Dense	Green	Lateral	Little bend	Little dense	Few	None	Small	Long	Intermediate	7	138.833	7.09333	25.7667	2.33333	40.0667	7.625	4.53867	7.05813	2.691	2.22567	1.21233
241	Dense	Green	Lateral	bend	Little dense	None	None	Small	Long	Intermediate	5.66667	128.8	7.27667	22.8	2.66667	39.7	9.0325	7.70567	7.074	2.85167	2.24267	1.28433
242	Sparse	Green	Lateral	bend	dense	Many	None	Small	Long	Weak	6	128.933	6.23333	30.5	3.33333	35.3667	10.225	7.71767	6.66843	2.81367	2.19333	1.28833
243	Sparse	Green	Lateral	Little bend	Little dense	Many	None	Intermediate	Long	Intermediate	7	125.333	7.62	30.8667	3	40.3	10.5225	7.304	6.89587	2.89567	2.19167	1.326
244	Dense	Green	Lateral	Little bend	Intermediate	None	None	Small	Long	Strong	6.66667	122	7.38333	28.7667	3	36.6	8.95	6.16333	6.55177	2.889	2.18433	1.32833
245	Sparse	Green	Scattered	Erect	dense	None	None	Large	Long	Weak	6.66667	121.167	6.31	26.7333	2.66667	42.4333	8.95	7.3799	7.3799	2.83333	2.21967	1.28167
246	Dense	Green	Lateral	Little bend	Little dense	None	None	Small	Short	Strong	6.66667	161.5	7.35667	31.8333	2.66667	25.8333	8.45	7.72033	8.03293	2.88033	2.23667	1.29633
247	Sparse	Green	Lateral	Erect	Little dense	None	None	Large	Long	Intermediate	6.66667	140.167	8.44667	3.06667	2.33333	39.7	14.525	9.997	8.4175	2.89067	2.34733	1.23567
248	Sparse	Green	Compact	Erect	dense	None	None	Small	Long	Strong	6.66667	130.1	8.19333	33.6333	3.33333	33.1667	6.675	4.449	4.80993	2.73967	1.96933	1.40667
249	Dense	Green	Scattered	Erect	Little dense	None	None	Large	Long	Weak	5.66667	125.267	6.72333	24.4667	1.33333	39.5333	11.6	10.4727	7.95527	2.87667	2.351	1.22767
250	Dense	Green	Lateral	Little bend	Intermediate	Few	None	Small	Long	Intermediate	7	139.333	6.89333	21.9333	3	37.7	7.8	6.90933	7.4735	2.78133	2.19767	1.26767
251	Sparse	Green	Lateral	bend	Little dense	Few	None	Small	Long	Weak	6.33333	134.267	6.64	29.4333	2.33333	40.3667	9.675	8.26433	7.6657	2.813	2.27567	1.23967
252	Sparse	Green	Lateral	Little bend	Little dense	None	None	Small	Long	Intermediate	8	149.533	6.67	34.9667	3.33333	37	10.3375	9.355	6.98647	2.80967	2.143	1.315
253	Dense	Green	Lateral	Little bend	Intermediate	None	None	Small	Long	Weak	8.33333	148.2	7.47333	38.8	2.66667	41.2667	11.275	8.336	7.74937	2.763	2.20467	1.257
254	Sparse	Green	Scattered	Erect	Intermediate	None	None	Large	Long	Strong	7.33333	151.667	8.64333	24.3	3	43.8333	10.525	8.52467	7.33367	2.93667	2.25967	1.30233
255	Sparse	Green	Lateral	Little bend	Intermediate	None	None	Intermediate	Long	Weak	7	131.333	8.97667	23.6667	2.33333	40.6667	7.055	6.78533	8.27263	2.79467	2.205	1.276
256	Sparse	Green	Compact	Erect	dense	None	None	Small	Short	Weak	7	127	7.16	38.6667	3.33333	18.6667	10.075	8.45133	6.5014	2.665	1.99533	1.344
257	Sparse	Green	Lateral	bend	Little dense	Many	None	Small	Long	Strong	7.66667	154.2	8.91	11.8	3	46.1	12.875	9.50233	7.2906	2.87767	2.20467	1.30833
258	Sparse	Green	Scattered	Erect	Little dense	None	None	Large	Long	Intermediate	6	138.533	7.25333	31.1667	2.66667	39.3333	7.85	4.89567	7.16607	2.716	2.25967	1.204
259	Dense	Green	Lateral	Little bend	Little dense	Few	None	Small	Long	Intermediate	7	146.9	6.51333	21.2	3	35.8667	8.05	4.924	7.01003	2.801	2.161	1.29867
260	Sparse	Green	Lateral	Little bend	Intermediate	Many	None	Small	Long	Strong	7.66667	146.5	7.85333	61.6	3	43.0667	12.525	9.21933	7.34133	2.739	2.13933	1.28233
261	Dense	Green	Lateral	Little bend	Little dense	None	None	Small	Long	Intermediate	7.66667	154.933	7.72667	26.5667	2.33333	42.9667	12.375	9.035	6.59607	2.71433	2.013	1.35433
262	Sparse	Green	Lateral	Little bend	dense	Few	Intermediate	Small	Long	Weak	6	145.6	7.75333	59.9333	3	39.8667	12.25	9.771	7.91007	2.831	2.26733	1.25367
263	Dense	Green	Lateral	Little bend	Little dense	None	None	Intermediate	Long	Weak	5.33333	149.333	7.76333	61.2333	1.33333	51	16.25	10.811	7.16733	2.74833	2.21267	1.24533
264	Intermediate	Green	Compact	Erect	Intermediate	None	None	Intermediate	Long	Weak	6.33333	161	8.05333	42.6333	2	48	15.575	10.9793	6.8995	2.77433	2.23067	1.247
265	Intermediate	Green	Lateral	Little bend	Intermediate	None	None	Intermediate	Long	Weak	7	150.667	7.75	33.8333	2	43.3333	10.6	9.65767	6.61453	2.801	2.149	1.30667
266	Intermediate	Green	Lateral	Erect	Intermediate	None	None	Intermediate	Long	Weak	6.33333	149	6.00667	32.5333	1.33333	46.3333	13.525	9.513	8.55577	2.984	2.417	1.23967
267	Intermediate	Green	Compact	Erect	Little dense	None	Few	Intermediate	Long	Weak	6.66667	144.333	6.65333	30.8	2.66667	37.6667	11.75	6.893	6.96343	2.96567	2.243	1.32667
268	Intermediate	Green	Compact	Erect	Little dense	None	None	Intermediate	Long	Weak	7	152.333	6.62333	30.8	2.66667	40	12.075	8.18633	6.86947	2.84367	2.209	1.291
269	Intermediate	Green	Compact	Erect	Little dense	None	None	Intermediate	Long	Weak	7	144.667	7.26	37.2333	3.33333	43	12.75	9.91233	6.9426	2.859	2.206	1.30067
270	Dense	Green	Compact	Erect	Intermediate	None	None	Intermediate	Long	Weak	7	140.667	8.04667	23.7667	2.33333	38.3333	10.55	4.18633	7.43927	2.74367	2.29233	1.20133
271	Dense	Green	Compact	Erect	Intermediate	None	None	Intermediate	Intermediate	Weak	7	133	6.66667	33.8	2.66667	39.3333	9.6	4.22567	6.66757	2.67533	2.17333	1.234
272	Dense	Green	Scattered	Erect	Sparse	Many	None	Large	Intermediate	Weak	8	134.667	6.90667	22.0667	2.33333	39	7.825	6.30433	6.7822	3.015	2.20067	1.382
273	Intermediate	Green	Compact	Erect	Intermediate	None	None	Intermediate	Long	Weak	5.66667	120.333	6.32333	17.5	2	43	7.405	6.731	6.67017	3.17133	2.15367	1.48167
274	Dense	Green	Compact	Erect	Intermediate	None	None	Intermediate	Long	Weak	5.33333	122.333	7.56	56	2.66667	37	11.075	8.71167	7.35593	3.02467	2.27833	1.331
275	Intermediate	Green	Compact	Erect	Little dense	None	Few	Intermediate	Long	Weak	6.66667	156	5.25667	19.2	2.33333	47.3333	7.95	5.88	7.26873	2.955	2.17467	1.36233
276	Sparse	Green	Scattered	Erect	Sparse	Many	None	Large	Long	Weak	5.66667	120.667	6.58	34.9	2	43.3333	5.1	4.51067	8.05037	2.99467	2.3	1.30433
277	Intermediate	Green	Scattered	Erect	Sparse	Many	Few	Large	Long	Weak	6	133.333	7.01	30.8333	2	38	12.3	10.8383	6.2418	2.81067	2.147	1.31333
278	Intermediate	Green	Compact	Erect	dense	None	None	Intermediate	Long	Weak	7.33333	126	6.57667	50.1667	1	19	10.05	9.05467	7.3361	2.96933	2.31867	1.28367
279	Dense	Green	Lateral	Erect	Intermediate	Few	None	Small	Intermediate	Weak	6.66667	106.333	5.60667	18.2	1.33333	38	12.075	7.81467	8.21383	2.90833	2.29133	1.273
280	Intermediate	Green	Lateral	Little bend	Intermediate	Few	None	Small	Long	Intermediate	5.66667	128.667	7.17667	37.0333	1	45	10.2	8.064	7.00827	2.76433	2.159	1.28833
281	Intermediate	Green	Compact	Erect	Little dense	None	None	Small	Long	Weak	7.33333	141	7.37333	48.4333	1	47.3333	9.375	7.23033	7.33913	2.87433	2.282	1.261
282	Intermediate	Green	Compact	Erect	Little dense	None	None	Small	Intermediate	Intermediate	7	154.667	5.76	34.5667	2.33333	38.6667	6.9	4.89133	6.71697	2.798	2.20467	1.27333
283	Sparse	Green	Compact	Little bend	Little dense	None	None	Small	Long	Weak	6.33333	145.667	6.06	34.1333	2.66667	44	10.075	7.72267	7.66173	2.83933	2.21233	1.298
284	Dense	Green	Compact	Erect	Intermediate	Few	None	Small	Intermediate	Weak	6.33333	145	7.88	37.4	2	37.3333	9.2	9.14033	7.22287	2.746	2.20967	1.24633
285	Intermediate	Green	Compact	Erect	Little dense	None	None	Small	Long	Weak	7.33333	157	6.93	40.0667	1.66667	43.3333	9.175	6.486	6.79923	2.867	2.24667	1.28067
286	Intermediate	Green	Compact	Little bend	Intermediate	Few	None	Small	Long	Weak	7	151.333	8.38667	51.2333	2.33333	45	11.275	8.94567	6.81497	3.01167	2.186	1.381
287	Sparse	Green	Lateral	Erect	Intermediate	Few	None	Small	Long	Weak	6.66667	160	7.47667	55.3	1.66667	49.3333	10.505	9.90867	7.33913	2.95067	2.28033	1.30167
288	Sparse	Green	Scattered	Erect	Intermediate	Many	None	Small	Intermediate	Weak	7	158.667	6.52	54.1	1.66667	50	7.85	6.72067	7.5219	2.96	2.28633	1.29867
289	Sparse	Green	Compact	Little bend	Little dense	None	None	Small	Long	Weak	7.33333	147.667	6.51	28.5333	1.33333	44	8.1075	6.796	7.51957	2.93367	2.32233	1.269
290	Sparse	Green	Compact	Little bend	Intermediate	Few	None	Small	Long	Weak	6.33333	138	5.85	31.8	2.33333	41	8.9	7.382	8.13743	2.923	2.31667	1.26633
291	Sparse	Green	Lateral	Little bend	Intermediate	Few	None	Small	Long	Weak	5.66667	135.667	7.83333	55.3333	1.66667	44.6667	10.1775	8.97	6.7378	2.909	2.119	1.37867
292	Sparse	Green	Compact	Little bend	Intermediate	None	None	Small	Intermediate	Intermediate	7.33333	152.333	7.03333	39.9333	1.33333	36	10.2	7.483	7.64517	2.97133	2.30367	1.292
293	Sparse	Green	Compact	Little bend	Little dense	None	None	Small	Long	Intermediate	6	143	6.17667	17.5667	2	43	7.175	6.14133	6.88983	2.92267	2.23667	1.31833
294	Intermediate	Green	Compact	Little bend	Little dense	None	None	Small	Long	Weak	5.66667	129.333	7.23	45.0667	1.33333	38.6667	8.5	6.328	8.30277	3.01333	2.33467	1.29467
295	Intermediate	Green	Scattered	Erect	Sparse	Few	Few	Large	Intermediate	Weak	5.66667	124.667	6.71	43.2	1.66667	43	13.15	10.5007	7.06413	2.92067	2.22067	1.32033
296	Sparse	Green	Scattered	Erect	Sparse	Many	None	Large	Long	Weak	7	136.667	6.47667	23.4333	2.33333	41.6667	9.725	10.926	7.4747	2.87967	2.26233	1.27633
297	Sparse	Green	Scattered	Little bend	Sparse	Many	Few	Intermediate	Long	Weak	6.66667	133.333	6.49333	22.9333	1.66667	43.6667	12.375	11.005	7.37527	2.864	2.33667	1.22967
298	Sparse	Green	Lateral	Little bend	Intermediate	Few	None	Small	Intermediate	Intermediate	6.66667	133	6.24667	31.7333	2.33333	44	14.35	9.56567	8.1422	2.993	2.31867	1.29533
299	Intermediate	Green	Compact	Erect	Sparse	None	None	Large	Long	Weak	7	137.667	6.30667	46.0333	1.66667	51	12.575	7.71467	7.19183	3.028	2.308	1.31433
300	Intermediate	Green	Lateral	Erect	Intermediate	Few	None	Small	Long	Weak	6.33333	143	7.44333	71.8	1.33333	44	12.625	10.4177	8.2696	2.97933	2.35867	1.26567
301	Dense	Green	Compact	Erect	Little dense	None	None	Small	Intermediate	Weak	7.33333	162	7.09	28.8667	2.33333	40	9.3	7.697	5.89013	2.75367	2.05533	1.35
302	Sparse	Green	Compact	Erect	Little dense	None	None	Small	Intermediate	Weak	7.66667	133.333	7.30667	53.1667	2.33333	19.3333	13.625	10.3987	7.45887	2.76033	2.13233	1.30433
303	Intermediate	Green	Compact	Erect	Little dense	None	None	Small	Short	Weak	7	160.333	8.2	43.3	2	33	7.225	5.62333	6.4308	2.755	2.13233	1.29767
304	Intermediate	Green	Compact	Erect	Intermediate	Few	None	Small	Intermediate	Weak	7	153	7.09	44.3667	2.33333	41	9.45	8.17667	7.35977	2.858	2.33333	1.22767
305	Intermediate	Green	Compact	Erect	Intermediate	None	None	Small	Short	Weak	6.66667	162.667	6.97333	59.9667	1	34.6667	6.675	5.35467	7.46923	2.96933	2.23267	1.33267
306	Sparse	Green	Compact	Erect	Little dense	Few	None	Small	Short	Weak	8	167	6.83667	49.5667	2.33333	47.6667	9.025	7.351	7.2644	2.92967	2.268	1.294
307	Sparse	Green	Compact	Erect	Intermediate	None	None	Small	Intermediate	Weak	8	163.667	7.85333	63.8333	1.33333	38.6667	7.575	6.72567	7.39997	2.82767	2.31167	1.226
308	Dense	Green	Compact	Erect	Little dense	Few	None	Small	Intermediate	Intermediate	7.33333	157.333	8.36333	55.9333	2.33333	42.3333	7.35	5.90767	7.03233	2.79067	2.29467	1.21933
309	Sparse	Green	Compact	Erect	Intermediate	None	None	Small	Intermediate	Weak	6.66667	150.333	6.64	19.9	3	40.3333	7.7325	6.45467	7.8083	2.933	2.30933	1.27967
310	Sparse	Green	Compact	Erect	Little dense	None	None	Small	Long	Weak	5.33333	127	6.39	54.8667	1.66667	40.6667	11.275	10.1943	8.27863	2.90633	2.34767	1.242
311	Sparse	Green	Compact	Erect	Little dense	None	None	Small	Intermediate	Weak	6.33333	136.333	7.39	25.6667	1.66667	40.6667	8.85	6.732	6.89807	2.803	2.12733	1.32133
312	Sparse	Green	Compact	Erect	Little dense	None	None	Small	Long	Weak	6.33333	147	6.84333	31.9333	1.66667	29.6667	11.5	8.96133	7.73797	2.98167	2.23833	1.34233
313	Intermediate	Green	Compact	Erect	Intermediate	None	None	Small	Long	Strong	6	130.333	7.15667	40.5	1.33333	41	10	6.65667	6.95257	2.94333	2.147	1.37733
314	Sparse	Green	Compact	Erect	Little dense	None	None	Small	Short	Intermediate	6.33333	145.333	8.75333	34.4	2	35.6667	9.2875	6.171	7.64587	2.89133	2.319	1.252
315	Sparse	Green	Compact	Erect	Little dense	None	None	Small	Short	Intermediate	6.66667	148	7.09	46.2	1.33333	39.6667	8.2	6.20267	6.04353	2.73267	1.97833	1.38633
316	Sparse	Green	Scattered	Erect	Sparse	Many	None	Large	Long	Weak	6.66667	162	6.4	28.9667	1	53.3333	7.0575	5.71833	7.2817	2.82567	2.32667	1.218
317	Sparse	Green	Scattered	Erect	Sparse	Many	None	Large	Long	Weak	5.33333	133.667	6.44333	47.1667	1.33333	48.6667	7.1575	6.88533	6.9206	2.948	2.321	1.275
318	Dense	Green	Compact	Erect	Little dense	None	None	Small	Short	Intermediate	6.33333	152.667	7.99	63.6333	2.33333	37	6.35	4.36767	6.82443	2.91233	2.259	1.297
319	Sparse	Green	Compact	Erect	Little dense	None	None	Small	Short	Weak	7.33333	149.667	7.06667	51.4	1.66667	41.3333	10.15	8.61033	7.3928	2.78133	2.105	1.32467
320	Sparse	Green	Scattered	Erect	Sparse	Many	None	Large	Long	Intermediate	6.66667	149.667	6.68333	40.7	1.33333	40.3333	13.6	7.51833	7.23117	2.90633	2.22133	1.31033
321	Intermediate	Green	Compact	Erect	Little dense	Few	None	Small	Intermediate	Intermediate	7.66667	153.667	7.39667	55.2333	2	42.6667	4.025	3.217	7.18297	2.8	2.25433	1.246
322	Sparse	Green	Compact	Erect	Little dense	Few	None	Small	Long	Intermediate	5.66667	137.667	6.52667	30.8333	1.33333	45.3333	10.925	8.98067	6.9611	2.92967	2.18033	1.35
323	Dense	Green	Compact	Erect	Sparse	Few	None	Small	Intermediate	Weak	6.33333	121.333	5.89333	28.9667	2.66667	39	10.175	8.82	6.65113	2.85867	2.22333	1.29233
324	Sparse	Green	Scattered	Erect	Intermediate	Many	None	Small	Long	Intermediate	7	132.333	5.74667	35.3667	1.66667	43.3333	7.775	6.27333	7.41217	2.81633	2.19167	1.28733
325	Sparse	Green	Compact	Erect	Little dense	None	None	Small	Intermediate	Weak	6.66667	127	6.11667	35.0667	1.66667	38.3333	8.65	6.87467	8.6385	2.98233	2.32567	1.28633
326	Intermediate	Green	Compact	Erect	Little dense	None	Few	Small	Long	Weak	5.33333	108.667	6.66667	21.3667	2.66667	31	13.05	5.28	6.93537	2.907	2.12333	1.37633
327	Intermediate	Green	Compact	Erect	Little dense	None	None	Small	Intermediate	Weak	6	119.667	6.86333	34.3	1.66667	40.3333	10.325	8.77533	7.48937	2.941	2.23533	1.32833
328	Dense	Green	Compact	Erect	Little dense	Few	None	Small	Long	Weak	5.66667	114.667	5.26333	17.2333	1.66667	40.6667	7.815	7.093	7.98767	2.82267	2.288	1.235
329	Sparse	Green	Compact	Erect	Little dense	None	None	Small	Long	Weak	7	137.333	7.10333	37.5667	1.33333	39	8.9	6.44833	8.6698	2.94467	2.301	1.28267
330	Intermediate	Green	Compact	Erect	Little dense	None	None	Small	Short	Strong	7.33333	135	8.08333	49.4	2	38.3333	9.9	7.456	8.15047	3.09067	2.33067	1.32933
331	Sparse	Green	Lateral	Erect	Little dense	Few	Few	Small	Long	Weak	6.66667	114	6.28	20.9	3	36.3333	7.225	5.91867	7.50923	2.942	2.21367	1.33567
332	Intermediate	Green	Compact	Erect	Little dense	None	None	Small	Intermediate	Weak	7	134	7.48667	39.3333	2	44.3333	8.025	6.35667	8.27673	2.869	2.202	1.30733
333	Dense	Green	Compact	Erect	Little dense	None	None	Small	Short	Intermediate	7	147	8.15667	53.1	2.33333	32.3333	16.95	12.7823	7.42983	3.01567	2.23	1.35733
334	Dense	Green	Compact	Erect	Little dense	None	None	Small	Short	Strong	7.66667	153.667	8.95667	56.5	2.33333	38.3333	13.35	6.49833	7.20633	3.00567	2.229	1.35367
335	Intermediate	Green	Compact	Erect	Little dense	Few	None	Small	Intermediate	Intermediate	6.33333	143	8.49667	36.1333	4	44.6667	12.025	7.19367	8.3903	3.14667	2.34533	1.34533
336	Dense	Green	Compact	Erect	Intermediate	None	None	Small	Long	Strong	5.66667	132.333	7.38667	24.5333	2	47.3333	8.025	4.623	6.0925	2.723	2.204	1.23967
337	Dense	Green	Compact	Erect	Little dense	None	None	Small	Short	Intermediate	6.33333	140.333	8.49333	51.3333	2.66667	32	14.225	10.542	7.33743	2.83	2.313	1.22667
338	Intermediate	Green	Lateral	Erect	Intermediate	Few	None	Small	Long	Weak	6.33333	140	8.29667	26.0333	2.33333	50.3333	5.965	5.05033	7.92917	2.92333	2.24967	1.30133
339	Intermediate	Green	Compact	Erect	Little dense	None	None	Small	Short	Weak	7	147	7.05	58.0667	1	28.3333	10.375	8.21067	6.86127	2.86867	2.282	1.26067
340	Sparse	Green	Lateral	Erect	Intermediate	Few	None	Small	Short	Intermediate	6.66667	148.333	7.92667	66.5333	1.33333	46.3333	12.3	9.16167	6.92867	2.919	2.31133	1.27233
341	Dense	Green	Compact	Erect	Little dense	None	None	Small	Short	Weak	7.66667	148	8.55333	55.8667	1.33333	32	10.825	6.15833	7.07233	2.98133	2.225	1.34533
342	Sparse	Green	Compact	Erect	Little dense	None	None	Small	Short	Strong	7	142.667	8.69333	62.0333	2.33333	32.3333	10.15	6.63733	8.08887	3.08033	2.346	1.318
343	Dense	Green	Compact	Erect	Intermediate	Few	None	Small	Intermediate	Intermediate	7	132.667	7.19667	45.2333	1.66667	34.6667	6.9375	6.134	7.15403	2.779	2.115	1.31933
344	Dense	Green	Compact	Erect	Little dense	None	None	Small	Short	Intermediate	7.66667	146.667	7.48667	68.8667	2.33333	30.6667	12.025	9.543	7.86707	2.95267	2.303	1.28733
345	Sparse	Green	Compact	Erect	Little dense	Few	None	Small	Intermediate	Weak	6.33333	143.333	6.82333	41.1	1.33333	35.6667	10.25	6.15333	6.84083	2.73567	2.27033	1.208
346	Intermediate	Green	Compact	Erect	Little dense	None	None	Small	Short	Weak	7	156	9.35667	61.3	2.33333	31.6667	11.975	9.35767	8.13757	3.00867	2.334	1.295
347	Intermediate	Green	Scattered	Erect	Sparse	Many	None	Large	Long	Weak	5.66667	126.333	8.74333	30.7333	1.66667	42.6667	11.3	7.62067	8.25733	2.98333	2.39767	1.24633
348	Dense	Green	Compact	Erect	Little dense	None	None	Small	Short	Intermediate	6.66667	153.333	8.70333	46.1	2.33333	36.3333	12.775	10.7723	7.59677	2.90667	2.333	1.25033
349	Dense	Green	Compact	Erect	Little dense	None	None	Small	Short	Strong	7.33333	162.667	7.32333	43.5333	1.66667	35.6667	13.125	9.86867	8.50257	2.88867	2.32	1.24867
350	Intermediate	Green	Compact	Erect	Little dense	None	None	Small	Short	Intermediate	7.66667	166.667	8.18333	58.7	1.33333	42.6667	12.775	10.1133	8.25487	3.01	2.30833	1.308
351	Intermediate	Green	Compact	Erect	dense	None	None	Small	Long	Weak	6	112.667	5.64333	24.5	2.33333	18	8.675	7.029	5.7826	2.81967	2.06933	1.36933
352	Intermediate	Green	Compact	Erect	Little dense	Few	None	Small	Long	Weak	6.33333	147.333	6.58333	12.8667	1.66667	43.3333	9.675	5.029	7.1905	2.95567	2.307	1.289
353	Dense	Green	Compact	Erect	Little dense	None	None	Small	Short	Intermediate	9	150.667	8.43	55.1667	2	25.6667	10.725	8.07067	6.92173	2.76433	2.19733	1.269
354	Dense	Green	Compact	Erect	Little dense	None	None	Small	Short	Intermediate	6.66667	157	9.43	29.0333	1.33333	30.3333	10.925	9.98667	7.92143	2.931	2.26167	1.29767
355	Dense	Green	Compact	Erect	Little dense	None	None	Small	Short	Weak	7.33333	151.667	8.17	43.7	2	40	13	9.52333	7.56703	2.97667	2.32867	1.282
356	Dense	Green	Compact	Erect	Little dense	None	None	Small	Short	Intermediate	6.66667	147.667	10.22	50.4667	3	43.3333	11.2	8.668	7.67293	2.85867	2.32	1.23633
357	Dense	Green	Compact	Erect	Little dense	None	None	Small	Short	Strong	7.33333	162	9.02333	52.5	2.66667	29.3333	8.05	6.06167	7.75267	2.97167	2.277	1.30733
358	Sparse	Green	Scattered	Erect	Intermediate	Many	None	Small	Intermediate	Intermediate	8.66667	171	8.14333	22.8667	1.33333	33	14.4	12.2603	8.351	3.08067	2.38033	1.299
359	Sparse	Green	Compact	Erect	Little dense	None	None	Small	Short	Intermediate	7	152.333	7.54	47.6	2	27.3333	13.325	12.1387	8.50353	2.95433	2.349	1.261
360	Dense	Green	Compact	Erect	Little dense	Few	None	Small	Short	Strong	7.33333	150	10.47	60.5	1.66667	29.3333	17.825	11.9647	8.24467	2.94733	2.32133	1.27267
361	Dense	Green	Compact	Little bend	Little dense	None	None	Small	Short	Intermediate	7	149.667	8.04333	56.9333	1.33333	39.6667	14.775	8.21533	6.5633	2.73667	2.214	1.23967
362	Dense	Green	Compact	Erect	Little dense	None	None	Small	Short	Strong	6.33333	136	9.76667	69.3667	1.66667	34	16.875	10.9663	7.22983	2.75433	2.24033	1.23233
363	Sparse	Green	Lateral	Little bend	Intermediate	Few	None	Intermediate	Short	Intermediate	7.33333	163.333	7.97	29.9333	2	42.3333	15.175	12.0133	7.821	2.86367	2.21933	1.293
364	Sparse	Green	Compact	Erect	Little dense	None	None	Small	Short	Weak	7	162.333	9.29667	24.0333	2.33333	38.3333	10.55	9.10633	7.46	2.80933	2.20733	1.276
365	Dense	Green	Lateral	Little bend	Intermediate	Few	None	Small	Intermediate	Intermediate	7.33333	164.667	8.72667	21.7333	1	44.6667	16.675	11.5577	7.27587	2.963	2.21733	1.34467
366	Intermediate	Green	Lateral	Erect	Intermediate	Few	None	Large	Intermediate	Weak	6.33333	156.667	8.74333	52.0667	2.33333	42	11.3	7.396	8.20983	2.893	2.36233	1.23233
367	Intermediate	Green	Compact	Little bend	Little dense	None	None	Small	Short	Strong	6.66667	161	7.16	37.2667	1.33333	38	8.35	6.55067	6.83407	2.693	2.27733	1.18533
368	Intermediate	Green	Compact	Erect	Intermediate	Few	None	Small	Long	Weak	6	134.667	6.99667	35.2333	2	41	9.975	9.29967	7.8719	2.978	2.22967	1.34067
369	Sparse	Green	Compact	Little bend	Little dense	Few	None	Small	Intermediate	Intermediate	6.66667	146	8.38	32.5667	2.66667	41.6667	8.025	6.15033	8.24263	2.89967	2.31867	1.25567
370	Intermediate	Green	Compact	Erect	Little dense	None	None	Small	Short	Weak	7.33333	163.333	8.74333	58.9	1.66667	37.3333	10.525	8.39933	7.69153	2.83667	2.322	1.225
371	Intermediate	Green	Compact	Erect	Little dense	None	None	Small	Short	Intermediate	7	167	7.25667	78.6	2	33.3333	12.475	9.47667	8.2855	3.04967	2.36933	1.28833
372	Intermediate	Green	Compact	Little bend	Little dense	None	None	Small	Short	Weak	7	170	7.18	36.6667	2	29.6667	11.525	8.83967	7.9499	2.94567	2.301	1.28167
373	Dense	Green	Compact	Little bend	Little dense	None	None	Small	Short	Intermediate	8	182.9	9.42333	40.4333	2	38.7333	10.5925	7.83133	7.8012	3.00367	2.33867	1.29033
374	Dense	Green	Compact	Erect	Little dense	None	None	Small	Short	Weak	7	174.633	8.82	42.1	1.33333	36.4333	14.8	11.4803	8.23787	2.90167	2.28833	1.27267
375	Intermediate	Green	Scattered	Erect	Sparse	Few	None	Intermediate	Short	Strong	8	164.433	8.83667	26.1333	1.33333	36.4	9	6.18	7.7121	2.95467	2.26367	1.30733
376	Intermediate	Green	Compact	Erect	Intermediate	None	None	Small	Short	Intermediate	7.66667	180.167	8.36333	48.1	1.66667	41.9333	8.45	7.181	7.18747	2.841	2.31033	1.23433
377	Dense	Green	Compact	Erect	Little dense	None	None	Small	Short	Intermediate	7	181.567	7.53667	44.7	1.66667	31.2667	10.175	8.07733	8.21273	2.99833	2.29533	1.309
378	Intermediate	Green	Scattered	Little bend	Sparse	Few	None	Intermediate	Intermediate	Weak	7	156.633	7.96667	51.9	2.33333	36.8667	12.325	9.616	7.638	2.947	2.293	1.289
379	Dense	Green	Lateral	Erect	Intermediate	Few	None	Small	Short	Strong	6.66667	167.067	8.59	69.6667	1.33333	44.5333	8.285	7.62533	8.05667	2.89567	2.389	1.21733
380	Dense	Green	Compact	Little bend	Little dense	None	None	Small	Short	Strong	7.33333	169.267	10.14	71.3333	1.33333	26.5667	9.725	5.595	7.73267	3.04233	2.31867	1.31967
381	Dense	Green	Compact	Erect	Little dense	None	None	Small	Short	Strong	7.33333	162.6	8.89667	76.6333	2	28.6	14.625	7.847	8.7533	2.92233	2.35167	1.24567
382	Dense	Green	Compact	Erect	dense	None	None	Small	Intermediate	Weak	7	144.233	7.44333	43.4667	1.66667	21.2	9.925	5.225	5.85753	2.834	2.097	1.359
383	Dense	Green	Compact	Little bend	Little dense	None	None	Small	Short	Intermediate	7	163.2	8.64333	77.1333	1.33333	40.2667	8.075	6.56967	7.45707	2.82967	2.219	1.279
384	Sparse	Green	Compact	Little bend	Little dense	None	None	Small	Short	Intermediate	8	167.267	9.45667	56.1	1.33333	34.9	12.05	8.627	8.24803	2.984	2.321	1.289
385	Intermediate	Green	Compact	Little bend	Little dense	None	None	Small	Short	Strong	7.66667	182.333	8.2	57.7333	1.33333	39.7	10.55	6.37167	7.80487	2.97767	2.302	1.29667
386	Dense	Green	Compact	Erect	dense	None	None	Small	Intermediate	Weak	7	132.833	7.78333	41.6	2	19	11.525	7.17033	6.5115	2.785	2.14133	1.30467
387	Dense	Green	Compact	Little bend	Little dense	None	None	Small	Short	Intermediate	7	155.3	8.22333	73.1333	1.66667	36.9333	12.8	8.23133	7.80607	2.844	2.29867	1.24067
388	Dense	Green	Compact	Little bend	Little dense	None	None	Small	Short	Intermediate	7.33333	171.567	8.30333	50.2333	1.66667	32.5	8.575	7.38867	6.86413	2.777	2.224	1.25133
389	Dense	Green	Compact	Little bend	Little dense	None	None	Small	Short	Intermediate	7.66667	167.8	9.35	64.2333	3	30.6667	16.025	13.022	7.9574	3.074	2.30933	1.33433
390	Dense	Green	Compact	Little bend	Little dense	None	None	Small	Short	Weak	7.33333	165.633	9.12	74.1	2.33333	33.8	9.325	8.55833	8.3064	2.997	2.38467	1.26
391	Dense	Green	Compact	Erect	Little dense	None	None	Small	Short	Intermediate	7.33333	145.7	9.17667	63.1667	1.33333	36.6333	10.9175	9.41033	7.83027	2.97867	2.299	1.301
392	Dense	Green	Compact	Little bend	Little dense	None	None	Small	Short	Strong	7.66667	148.933	9.20667	55.3667	1.66667	32.4	10.95	10.3757	8.65903	2.89	2.34467	1.23567
393	Dense	Green	Compact	Little bend	Intermediate	None	None	Small	Short	Strong	7.33333	164.633	8.49333	68.8	1.33333	28.5667	11.725	7.889	8.04513	2.92933	2.26367	1.299
394	Intermediate	Green	Compact	Little bend	Little dense	None	None	Small	Short	Intermediate	7	147.633	10.2033	78.9667	1.33333	37.3333	13.225	12.5717	8.08513	2.90833	2.3	1.26833
395	Dense	Green	Compact	Erect	Little dense	None	None	Small	Intermediate	Weak	8.33333	172.6	10.6167	108.333	1.66667	42.3667	16.85	14.1297	7.36607	2.98667	2.33	1.28533
396	Sparse	Green	Lateral	Erect	Intermediate	None	None	Small	Intermediate	Weak	8.33333	173.2	8.76667	58.6667	1.66667	42.4667	10.475	7.27533	7.32163	2.926	2.23033	1.31433
397	Sparse	Green	Compact	Erect	Little dense	None	None	Small	Intermediate	Strong	8	163.133	8.77333	82.0667	3	45.7333	12.25	7.19233	7.40143	3.067	2.29733	1.34567
398	Dense	Green	Compact	Little bend	Little dense	None	None	Small	Short	Intermediate	8	166.733	7.48333	61.9333	3	27.8333	16.775	11.593	7.22597	2.982	2.26733	1.32133
399	Intermediate	Green	Compact	Erect	Little dense	None	None	Small	Short	Strong	7.33333	177.033	8.31333	72.9	2	45.5333	12.9	11.2377	7.47383	2.85167	2.20633	1.29567
400	Dense	Green	Compact	Little bend	Little dense	None	None	Small	Short	Weak	8	175.533	7.67667	76.5	2.33333	22.6	11.2	9.05967	7.96187	2.97867	2.29833	1.29967
401	Dense	Green	Compact	Erect	Little dense	None	None	Small	Short	Weak	7	168.633	8.97	61.1667	1.33333	35.4667	10.475	9.21967	8.35897	3.043	2.27933	1.341
402	Intermediate	Green	Compact	Erect	Little dense	None	None	Intermediate	Short	Strong	7	168.2	8.27667	89.2	1.33333	32.7	13.85	10.7823	8.26643	3.09	2.282	1.359
403	Sparse	Green	Lateral	Erect	Intermediate	Few	None	Large	Long	Weak	7.66667	166.367	8.32667	52.1667	3	45.6	8.9	7.24	6.90737	2.863	2.24967	1.276
404	Intermediate	Green	Compact	Little bend	Little dense	None	None	Large	Short	Weak	7.33333	167.167	7.74333	82.9	2.66667	36.1333	10.7425	9.47567	8.18483	2.99333	2.328	1.28967
405	Dense	Green	Compact	Erect	Little dense	None	None	Small	Short	Intermediate	7.66667	156.733	8.41	73.2	2	40.8333	8.8	7.72767	8.35257	2.859	2.31167	1.23967
406	Dense	Green	Scattered	Erect	Sparse	Many	None	Large	Long	Weak	6.33333	123.167	5.34333	6.96667	2.33333	33.2333	4.025	3.72767	4.26843	2.89833	1.87633	1.553
407	Sparse	Green	Compact	Erect	Little dense	None	None	Intermediate	Short	Intermediate	7.66667	180.6	7.35333	92.7333	3.66667	27.1333	14.675	11.287	6.6067	2.76	2.18033	1.27067
408	Intermediate	Green	Compact	Erect	Little dense	None	None	Small	Short	Weak	7.33333	172.833	7.97333	59.8333	2.33333	37.1	7.82	7.10633	8.43253	2.912	2.31833	1.263
409	Dense	Green	Compact	Little bend	Intermediate	Few	None	Small	Short	Weak	7.33333	171.9	7.37667	51.0333	2.33333	40.1333	8.45	6.54633	7.1903	3.008	2.27	1.32833
410	Intermediate	Green	Lateral	Little bend	Intermediate	Few	None	Small	Intermediate	Weak	6.66667	164.933	8.84667	51.7	2.33333	28.8667	8.325	6.665	6.39733	2.826	2.20667	1.292
411	Intermediate	Green	Compact	Little bend	Little dense	None	None	Small	Short	Strong	7.33333	173.733	8.07333	53.0333	2	27.1333	9.25	6.66367	8.02993	2.88567	2.29767	1.261
412	Dense	Green	Compact	Little bend	Little dense	None	None	Small	Short	Intermediate	7	177.9	7.16667	74.4	1.33333	35.4667	10.55	8.53433	7.9205	2.998	2.30167	1.30633
413	Intermediate	Green	Compact	Little bend	Little dense	None	None	Small	Short	Weak	7.33333	172.433	8.03333	72.8333	1.66667	28.7	14.575	12.279	9.52703	2.96933	2.42367	1.22967
414	Dense	Green	Compact	Little bend	Little dense	None	None	Small	Short	Weak	8.33333	172.433	8.18667	67.3333	3.66667	29.9667	10.175	8.17767	8.36267	2.965	2.30967	1.28833
415	Dense	Green	Compact	Little bend	Little dense	None	None	Small	Short	Strong	7.33333	161.033	7.62333	58.8	2	31.2	11.025	8.836	7.85003	2.94533	2.304	1.28167
416	Sparse	Green	Compact	Erect	Intermediate	None	None	Small	Short	Strong	7	161.533	7.82	75.5333	1.33333	38.4	9.35	7.649	7.8579	2.925	2.265	1.29433
417	Intermediate	Green	Compact	Erect	Little dense	None	None	Small	Intermediate	Weak	7.66667	166.567	7.40333	74.3667	2.66667	35.6	13.1	10.3303	7.87243	2.82133	2.23367	1.267
418	Sparse	Green	Compact	Little bend	Little dense	None	None	Small	Short	Weak	6.33333	158.4	7.60667	51.2333	1.33333	45.2333	11.5	10.6187	7.5477	2.73133	2.24633	1.21833
419	Sparse	Green	Compact	Little bend	Little dense	None	None	Small	Short	Intermediate	7.33333	167.433	7.38	54.1667	2	37.1	14.625	12.05	8.02813	2.966	2.27767	1.25967
420	Sparse	Green	Compact	Little bend	Little dense	None	None	Small	Short	Intermediate	7.66667	174.167	8.17	57.6333	2.33333	33.5333	13.6	11.373	7.22477	2.85167	2.117	1.35133
421	Dense	Green	Compact	Little bend	Little dense	None	None	Small	Short	Weak	6.33333	153.767	7.45	46	2	33.0333	9.3	6.683	6.9015	2.71433	2.08467	1.30667
422	Intermediate	Green	Scattered	Little bend	Little dense	Few	None	Small	Short	Weak	6.33333	155.7	6.33667	45.7	1.66667	38.6	8.375	7.01933	7.74793	2.834	2.26533	1.253
423	Intermediate	Green	Scattered	Little bend	Sparse	Many	None	Large	Short	Strong	7.66667	165.1	6.82333	33.7	1.66667	39.2333	11.05	8.66667	7.79663	2.94733	2.27867	1.29833
424	Sparse	Green	Scattered	Little bend	Sparse	Few	None	Large	Intermediate	Weak	7.33333	170.033	6.45667	28.3333	1.33333	38.8	11.65	9.122	7.3036	2.97467	2.13767	1.397
425	Sparse	Green	Scattered	Erect	Intermediate	Few	None	Small	Short	Intermediate	7.33333	161.267	6.76333	44.1333	2.66667	43.5	12.075	7.36433	7.61743	2.80667	2.21567	1.27033
426	Dense	Green	Compact	Little bend	Little dense	None	None	Small	Short	Intermediate	6.66667	159.967	7.38667	31.2333	2.66667	32.7667	9.3	6.68	7.62487	2.89233	2.314	1.254
427	Dense	Green	Compact	Erect	dense	None	None	Small	Short	Weak	7.33333	127.3	8.09	39.6	2.33333	20.6	10.4	9.66033	5.8909	2.84533	2.12067	1.349
428	Dense	Green	Compact	Little bend	Little dense	None	None	Small	Short	Intermediate	7.33333	150.9	7.53333	38.1	3	24.4	10.15	8.76933	8.4484	3.144	2.38467	1.32333
429	Intermediate	Green	Compact	Little bend	Intermediate	Few	None	Small	Short	Weak	7.66667	152.067	7.61333	31.0667	2.66667	35.6	13.1	10.213	6.6913	2.79533	2.17933	1.28567
430	Dense	Green	Compact	Little bend	Little dense	None	None	Small	Short	Weak	6	140.033	7.55667	56.4667	2	14.1333	13.325	10.591	8.5837	3.02867	2.41433	1.25867
431	Intermediate	Green	Compact	Little bend	Little dense	None	None	Small	Short	Weak	7	163.2	8.17667	46.9333	3	31.6667	11.45	10.4893	8.4391	3.00733	2.32467	1.298
432	Intermediate	Green	Compact	Little bend	Little dense	None	None	Small	Short	Weak	7.66667	141.9	7.80667	40.8333	2	21.1667	7.125	6.46733	7.47727	2.87733	2.42633	1.19133
433	Dense	Green	Compact	Little bend	Little dense	None	None	Small	Short	Intermediate	7	143	7.30333	41.8333	3.33333	30.2	8.525	7.542	7.58613	2.99467	2.37767	1.26233
434	Dense	Green	Compact	Little bend	Intermediate	Few	None	Small	Short	Intermediate	6.66667	143.533	7.85667	40.5	2.33333	36.3667	9.5	7.336	6.93473	2.835	2.20833	1.28667
435	Dense	Green	Compact	Little bend	Little dense	None	None	Small	Short	Weak	5.66667	143.1	7.40667	44.3333	3	15.4	11.55	9.21633	8.2733	3.06767	2.38533	1.29333
436	Dense	Green	Compact	Erect	Little dense	Few	None	Small	Short	Weak	7	149.933	7.55	41.6667	2.66667	30.7333	13.4	10.748	6.9672	2.859	2.24733	1.27767
437	Dense	Green	Compact	Little bend	Little dense	None	None	Small	Short	Intermediate	6.33333	143.733	6.75	45.7	2.66667	18.8333	9.95	8.34267	7.74413	3.052	2.328	1.316
438	Dense	Green	Compact	Erect	Little dense	None	None	Small	Short	Intermediate	7	151.033	7.66667	35.4667	2.33333	38.0333	9.675	8.71267	7.276	2.54833	1.95933	1.30767
439	Dense	Green	Compact	Erect	Little dense	None	None	Small	Short	Weak	7.33333	144.8	6.56333	40.6667	2.33333	34.5667	10.075	8.38	7.30507	2.977	2.19233	1.36067
440	Dense	Green	Compact	Little bend	Little dense	Few	None	Small	Intermediate	Intermediate	6.33333	141.5	6.90667	40.7667	3	28.8333	11.6	9.993	8.1935	2.961	2.28367	1.301
441	Intermediate	Green	Compact	Little bend	Little dense	None	None	Small	Long	Intermediate	6.66667	139	7.82667	30.6667	2.66667	35.4	10.2	8.474	7.69967	2.979	2.23433	1.337
442	Dense	Green	Compact	Little bend	Little dense	None	None	Small	Short	Weak	6	131.5	8.08	82.6333	3.33333	14.8333	9.4	8.34567	7.8024	2.88767	2.25233	1.28667
443	Dense	Green	Compact	Little bend	Little dense	None	None	Small	Short	Intermediate	6.33333	149.7	8.40333	51.0667	2.66667	18.4	14.475	11.4177	7.5178	2.92833	2.33567	1.25933
444	Dense	Green	Compact	Little bend	Little dense	None	None	Small	Short	Weak	6.33333	142.833	7.06	56.5	2	24.6333	9.9	7.97767	7.552	2.859	2.23267	1.28367
445	Dense	Green	Compact	Little bend	Little dense	None	None	Small	Short	Weak	6.66667	150.4	7.22333	69.8	3.33333	21.1333	12.175	9.175	8.11533	2.81667	2.188	1.29367
446	Dense	Green	Compact	Little bend	Little dense	None	None	Small	Short	Intermediate	6.66667	159.367	7.69333	63.9333	3	34.4333	10.8	8.45	7.73493	2.722	2.24133	1.21933
447	Sparse	Green	Lateral	Little bend	Intermediate	Few	Many	Small	Long	Weak	8	150.567	6.85333	34.0333	3	36.5	11.675	10.1553	6.53573	2.86867	2.09733	1.372
448	Dense	Green	Compact	Little bend	Little dense	None	None	Small	Short	Weak	7.33333	161.433	6.93667	53.6333	2.66667	32.7333	11.225	9.494	8.1672	2.92933	2.25967	1.30267
449	Dense	Green	Compact	Little bend	Little dense	None	None	Small	Short	Intermediate	6	143.5	7.70667	50.5	3.33333	19.7667	11.525	9.08533	8.09527	2.85633	2.33667	1.23
450	Dense	Green	Compact	Erect	Little dense	None	None	Small	Short	Intermediate	6	135.7	7.9	44.9	2.66667	15.3333	10.35	9.09367	7.36087	2.96867	2.263	1.319
451	Dense	Green	Compact	Little bend	Little dense	None	None	Small	Short	Strong	6.66667	131.6	8.65	50.3	2	20.8333	11.575	9.71	7.53523	2.95	2.27267	1.30367
452	Dense	Green	Compact	Erect	Little dense	None	None	Small	Short	Weak	6.66667	140.833	6.83333	38.4667	3.66667	25.8	7.25	6.443	7.7173	2.84933	2.16767	1.32
453	Intermediate	Green	Compact	Erect	Little dense	None	None	Small	Short	Intermediate	7	136.833	6.42333	30.8	2	29.9333	8.7	7.68467	7.46893	2.83233	2.135	1.33533
454	Dense	Green	Compact	Erect	Little dense	Few	None	Intermediate	Intermediate	Weak	6.66667	133.5	6.31333	39.3	2.33333	32.8667	7.925	7.056	7.04217	2.75933	2.16367	1.28133
455	Dense	Green	Compact	Erect	Little dense	None	None	Small	Short	Weak	5.66667	131.5	8.57667	61.1	3	16.8667	12.4	10.4493	7.86733	2.95333	2.28367	1.30333
456	Dense	Green	Compact	Erect	Little dense	None	None	Small	Short	Intermediate	6.33333	153.967	7.06	53.6	2.33333	15.3	18.575	14.7523	7.5863	2.88067	2.18	1.32733
457	Intermediate	Green	Compact	Little bend	Little dense	None	None	Small	Short	Intermediate	7.66667	150.5	6.75667	42.7	2.66667	27.3667	14.95	11.9637	6.20053	2.735	2.14467	1.279
458	Dense	Green	Compact	Erect	Little dense	None	None	Small	Short	Weak	6.66667	144.333	7.31	47.3	3	20.8333	8.95	8.07	7.4086	2.92667	2.17467	1.362
459	Dense	Green	Compact	Little bend	Little dense	None	None	Small	Short	Weak	6.66667	131.267	6.78667	51.6667	3	23.5333	12.025	9.899	7.8785	2.79333	2.163	1.30133
460	Dense	Green	Compact	Erect	dense	None	None	Small	Long	Weak	7.33333	142.767	7.2	47.9333	2.66667	21.0667	16.975	13.2927	6.35277	2.78867	2.184	1.28133
461	Dense	Green	Compact	Little bend	Little dense	None	None	Small	Short	Intermediate	7	147.767	7.36333	51.6667	2.33333	20.5333	11.15	8.35133	5.5074	2.643	1.905	1.39867
462	Dense	Green	Compact	Little bend	Little dense	None	None	Small	Short	Intermediate	6.66667	133.4	7.47667	31.3667	2.33333	18	13.75	8.91867	7.5063	2.86867	2.17967	1.32033
463	Sparse	Green	Compact	Little bend	Intermediate	None	Few	Small	Long	Weak	8	152.8	5.57	10.6667	3	33.8333	7.2	6.61567	6.51447	2.51633	1.96033	1.28733
464	Dense	Green	Compact	Erect	Little dense	None	None	Small	Short	Weak	7	146.3	8.17667	47.6667	2.33333	25.2	14.425	13.1703	6.82447	2.771	2.01133	1.39667
465	Intermediate	Green	Compact	Erect	Little dense	None	None	Small	Short	Weak	6.66667	138.067	6.45333	19.0667	2	40.3667	8.75	7.53867	8.39317	3.02133	2.373	1.276
466	Dense	Green	Compact	Erect	Intermediate	Few	None	Intermediate	Intermediate	Strong	6.66667	143.833	6.44667	27.0333	2.66667	36	10.45	9.041	8.33303	2.97	2.264	1.31733
467	Dense	Green	Compact	Little bend	Little dense	None	None	Small	Short	Weak	6.66667	151.1	6.84	39.5333	2.66667	37.2	12.35	9.45233	8.34923	2.96067	2.346	1.26367
468	Dense	Green	Compact	Little bend	Little dense	None	None	Small	Short	Weak	7	136.7	6.79333	22.4	3	27.9667	9.325	8.38467	7.7263	2.86133	2.19633	1.30667
469	Intermediate	Green	Compact	Little bend	Little dense	None	None	Small	Short	Intermediate	7	137.867	6.29	26.5333	3	23.5333	12.525	8.933	7.77763	2.94067	2.23033	1.322
470	Sparse	Green	Compact	Erect	Intermediate	Few	None	Small	Long	Strong	5.66667	128.067	6.00667	15.6	2.66667	39.9	9.725	8.342	8.27583	2.84267	2.17733	1.31133
471	Intermediate	Green	Compact	Erect	Intermediate	Few	None	Small	Short	Intermediate	6.66667	149.2	6.98333	30.6333	2.33333	33.3	12.65	10.895	7.6261	2.74067	2.195	1.254
472	Dense	Green	Compact	Little bend	Little dense	None	None	Small	Short	Weak	6.33333	147.633	7.76667	39.8333	3	30.4333	14.3	10.5467	8.25917	2.93867	2.22933	1.32133
473	Dense	Green	Compact	Erect	Little dense	None	None	Small	Short	Weak	6	148.533	6.81333	39.7667	2.66667	41.4	13.825	10.6023	8.12327	3.00267	2.26533	1.32967
474	Intermediate	Green	Compact	Erect	Intermediate	None	None	Small	Short	Weak	6.66667	142.8	7.33	36.5	2.66667	27.4333	10.725	8.37	8.50293	3.16033	2.304	1.37667
475	Sparse	Green	Lateral	Erect	Intermediate	Few	None	Small	Intermediate	Weak	6.66667	153.167	7.27667	22.1333	2.33333	46.6333	12.675	9.569	8.1619	2.988	2.20567	1.359
476	Sparse	Green	Compact	Erect	Little dense	Few	None	Small	Long	Weak	6.66667	166.433	5.82	32.3667	2	49.0667	11.025	8.271	6.98487	2.798	2.28133	1.22933
477	Dense	Green	Compact	Little bend	Little dense	None	None	Small	Short	Intermediate	5.66667	149.9	7.41	33.3667	2.33333	32.3667	12.825	9.598	7.8751	2.81867	2.28533	1.23933
478	Intermediate	Green	Compact	Erect	Intermediate	Few	Few	Small	Long	Weak	6.66667	146.433	6.49	13.8667	2.66667	29.6333	7.95	6.43	7.65557	3.06	2.21333	1.38667
479	Dense	Green	Compact	Little bend	Little dense	None	None	Small	Short	Strong	7	162.733	6.38667	36.2333	2.33333	37.8	12.85	9.23767	6.55307	2.74467	2.18567	1.259
480	Dense	Green	Compact	Little bend	Little dense	None	None	Small	Short	Strong	5.66667	135.3	6.29333	22.5667	2	25.5333	10.275	8.27033	7.7524	2.842	2.26767	1.258
481	Intermediate	Green	Compact	Little bend	Little dense	None	None	Small	Short	Strong	6.66667	143.733	6.67	26.7333	3	23.7	7.4	5.46767	7.31937	3.068	2.2	1.402
482	Dense	Green	Compact	Erect	Little dense	None	None	Small	Short	Weak	7.66667	149.933	8.14	35.5	2.33333	30.4	8.85	6.547	7.77853	2.847	2.17067	1.31867
483	Intermediate	Green	Compact	Little bend	Intermediate	None	None	Small	Short	Strong	7	153.933	6.89667	27.1	2	36.5667	10.825	9.71	8.70897	2.90733	2.28133	1.277
484	Dense	Green	Compact	Little bend	Little dense	None	None	Small	Short	Intermediate	6.33333	153.767	7.28667	33.5333	2.66667	30.9333	11.2	8.31733	7.4027	2.72033	2.15867	1.265
485	Dense	Green	Compact	Little bend	Little dense	None	None	Small	Short	Strong	7	159.867	7.89667	28.4	2.33333	30.2667	10.8	7.44867	7.16893	2.96167	2.34433	1.26933
486	Dense	Green	Compact	Little bend	Little dense	None	None	Small	Short	Strong	7	158.733	5.96667	40.4333	3	34.1333	11.1	8.26567	8.62283	2.94	2.347	1.25533
487	Intermediate	Green	Compact	Little bend	Little dense	None	None	Small	Short	Strong	7	154.433	6.97667	30.9667	2.33333	29.8333	9.3	6.27233	7.52617	2.72533	2.26067	1.21033
488	Sparse	Green	Compact	Erect	Little dense	None	None	Small	Short	Strong	7	148.933	6.69667	33	3.33333	39.9333	14.225	7.10467	7.04733	2.75867	2.09	1.32267
489	Dense	Green	Lateral	Erect	Intermediate	Few	Few	Small	Long	Weak	7	148.467	7.14	26.4667	2.66667	48.8667	10.5	5.97967	6.23917	2.75167	2.14267	1.29467
490	Intermediate	Green	Compact	Erect	Intermediate	None	None	Small	Short	Intermediate	7.33333	157	7.06333	33.1	2.33333	49.5	10.8	7.037	8.12263	2.87433	2.26167	1.28
491	Dense	Green	Compact	Erect	Intermediate	None	None	Small	Short	Strong	8	168.167	7.08	50.9667	2	45.2333	14.15	8.69933	8.53703	2.906	2.22033	1.316
492	Dense	Green	Compact	Little bend	Little dense	Few	None	Small	Intermediate	Strong	7	153.433	8.43667	41.3667	3.66667	34.4	17.675	10.758	8.00637	2.97933	2.28333	1.30933
493	Dense	Green	Compact	Erect	Little dense	None	None	Small	Short	Strong	6	139.3	9.08667	33.6333	2	38.0667	14.4	9.13733	6.86683	2.604	2.22667	1.17467
494	Dense	Green	Compact	Little bend	Little dense	None	None	Small	Short	Strong	7	144.567	8.15667	33.2	2.33333	32.2333	12.45	7.78133	7.16693	2.73767	2.22733	1.23533
495	Dense	Green	Compact	Erect	Little dense	None	None	Small	Short	Strong	6.33333	145.9	8.08	45.5667	2.66667	28.5333	13.825	9.11867	8.08033	2.81533	2.26733	1.24433
496	Dense	Green	Compact	Erect	Little dense	None	None	Small	Short	Intermediate	7	159.233	8.08	51.3	2.66667	36.8667	15.25	10.5713	7.38397	2.75133	2.32867	1.184
497	Dense	Green	Compact	Little bend	Little dense	None	None	Small	Short	Strong	7.66667	147.133	9.17333	55.8	1.33333	26.5	20.6	12.5063	7.89393	2.839	2.325	1.22667
498	Intermediate	Green	Compact	Little bend	Little dense	None	None	Small	Short	Strong	7.33333	139.433	9.21333	45.1333	3.66667	23.9333	20.1	12.9593	7.7407	2.94133	2.212	1.333
499	Intermediate	Green	Compact	Little bend	Little dense	None	None	Small	Short	Strong	7.66667	164.7	8.40333	38.1	2.33333	29.7333	22.375	14.348	7.5369	2.98	2.253	1.33067
500	Dense	Green	Compact	Little bend	Little dense	None	None	Small	Short	Strong	6.33333	155.033	6.98333	36	2.33333	34.4667	14.15	8.51567	7.2595	2.72	2.26133	1.20533
501	Dense	Green	Compact	Little bend	Little dense	None	None	Small	Short	Strong	7.33333	161.133	8.06333	43.9333	2.33333	24.6	10.65	6.20733	7.16793	2.74767	2.22767	1.23933
502	Dense	Green	Compact	Little bend	Little dense	None	None	Small	Short	Strong	6	140.533	8.63333	64.8333	3	16.4333	19.725	12.331	7.476	2.89033	2.332	1.24733
503	Dense	Green	Compact	Little bend	Little dense	None	None	Small	Short	Strong	6.66667	158.933	8.05333	48.0667	3.33333	20.8	12.975	6.32033	8.2019	2.86033	2.38267	1.20533
504	Intermediate	Green	Compact	Little bend	Little dense	None	None	Small	Short	Intermediate	6.33333	153.433	7.78	42.6	2	22.9	11.725	7.41933	7.48023	2.951	2.25033	1.31467
505	Dense	Green	Compact	Erect	Little dense	None	None	Intermediate	Short	Intermediate	7	148.7	7.38667	55.9333	1.66667	33.4667	10.575	6.71567	6.89737	2.76967	2.20867	1.25667
506	Dense	Green	Compact	Little bend	Little dense	None	None	Small	Short	Weak	6.33333	149.8	7.78667	58.1	1.33333	24.1333	11.025	7.41367	7.4672	2.70833	2.242	1.21667
507	Sparse	Green	Compact	Erect	Little dense	None	None	Small	Short	Strong	7.33333	164.367	7.43	60.5333	2.33333	31.8333	12.75	8.47233	7.17407	2.87267	2.16933	1.33267
508	Dense	Green	Compact	Little bend	Little dense	None	None	Small	Short	Strong	6	161.567	8.14	46.9667	3	27.5333	17.775	10.2897	8.72583	2.97433	2.24333	1.333
509	Intermediate	Green	Compact	Little bend	Little dense	Few	None	Small	Short	Strong	6.66667	132.6	8.28333	37.0667	2	38.5333	12.225	8.41633	6.46177	2.71067	2.19833	1.239
510	Dense	Green	Compact	Erect	Little dense	None	None	Small	Short	Strong	6.66667	145.533	8.06	43.8	3.33333	25.4333	12.15	7.629	8.48163	2.806	2.21433	1.276
511	Intermediate	Green	Compact	Little bend	Little dense	None	None	Small	Short	Intermediate	7	154.967	8.41667	44.9333	3.33333	28.1	15.125	9.13833	7.66413	3.022	2.28133	1.33233
512	Dense	Green	Compact	Little bend	Little dense	None	None	Small	Short	Strong	7.33333	161.5	7.22	59.5333	1	30.6667	10.925	6.844	7.11717	2.773	2.13833	1.29967
513	Dense	Green	Compact	Little bend	Little dense	None	None	Small	Long	Strong	7	156.567	8.6	49.5667	3	34.5667	16.25	10.872	9.04617	2.96067	2.341	1.26733
514	Dense	Green	Compact	Little bend	Little dense	None	None	Small	Short	Strong	6.66667	143.933	8.17	46.2333	2.66667	30.0333	13.55	7.17233	8.79813	2.86167	2.234	1.285
515	Dense	Green	Compact	Little bend	Little dense	None	None	Small	Short	Strong	6.66667	165.667	8.5	50.8333	1.66667	28.1333	14.775	10.204	8.96477	3.05233	2.37533	1.28833
516	Intermediate	Green	Compact	Erect	Little dense	None	None	Small	Intermediate	Strong	7	161.267	7.09	62.7	2.66667	37.5667	15.5	9.88733	7.65387	2.99333	2.304	1.306
517	Dense	Green	Compact	Little bend	Little dense	None	None	Small	Short	Intermediate	7	153.2	8.78333	41.8	2	13.7	12.525	7.20533	8.77737	3.12167	2.439	1.28433
518	Dense	Green	Compact	Little bend	Little dense	None	None	Small	Short	Strong	6.33333	151.067	7.16	48.8333	2.33333	13.5	13.825	6.56467	6.93113	2.91667	2.17033	1.36367
519	Dense	Green	Compact	Little bend	Little dense	None	None	Small	Short	Strong	7	154.733	8.17	58.1	2.66667	19.3333	13.025	8.037	7.5492	3.02667	2.41467	1.25767
520	Dense	Green	Compact	Little bend	Intermediate	None	None	Small	Short	Intermediate	7.33333	172.133	8.4	40.5	3.33333	30.7667	12.125	7.45267	7.13683	3.02133	2.21333	1.36967
521	Dense	Green	Compact	Little bend	Little dense	None	None	Small	Short	Intermediate	6.66667	162.567	9.37667	56.4	2.33333	34.0333	12	6.79167	6.5612	2.782	2.25533	1.24133
522	Dense	Green	Compact	Little bend	Little dense	None	None	Small	Short	Strong	8	169.733	7.15333	59.3333	3.33333	14.1	14.55	8.831	8.17987	2.88233	2.37967	1.22133
523	Dense	Green	Compact	Little bend	Little dense	None	None	Small	Short	Weak	8.33333	178.633	9.43	72.2667	1.66667	26.8667	15.15	9.44433	7.7221	2.91833	2.26833	1.29433
524	Dense	Green	Compact	Little bend	Little dense	None	None	Small	Short	Strong	7.33333	177.4	8.56333	47.8667	3.66667	27.7667	11.65	7.632	6.9929	2.87767	2.36233	1.225
525	Dense	Green	Compact	Little bend	Little dense	None	None	Small	Short	Strong	7.66667	150.867	8.81667	56.4667	2.66667	28.1667	18.65	11.371	6.56553	2.76933	2.31167	1.201
526	Dense	Green	Compact	Little bend	Little dense	None	None	Small	Short	Strong	7.66667	164.267	8.91333	91.4	2.33333	27.4667	28.825	15.868	8.39093	3.16233	2.42633	1.309
527	Dense	Green	Lateral	Little bend	dense	None	None	Small	Intermediate	Strong	11	144.667	10.12	110.1	2.66667	25.4333	27.425	15.6727	7.49407	2.94733	2.366	1.25233
528	Dense	Green	Lateral	Little bend	dense	None	None	Small	Intermediate	Strong	6.33333	140	8.33667	48.9667	3.66667	46.8333	13.25	6.651	7.54023	3.08633	2.27367	1.36033
529	Dense	Green	Lateral	Little bend	dense	None	None	Small	Long	Intermediate	7.66667	155.5	10.9833	40.7	2.66667	28.6333	14.375	8.226	8.10507	3.26733	2.375	1.38067
530	Dense	Green	Lateral	Little bend	dense	None	None	Small	Short	Weak	7	159.333	9.29	71.6	2	34.7	16.7	11.929	7.92183	2.98233	2.362	1.27267
531	Dense	Green	Lateral	Little bend	dense	None	None	Small	Intermediate	Strong	6	170	9.77	58.3333	4	40.3667	15.35	10.4367	8.04943	2.97033	2.37733	1.25533
532	Dense	Green	Lateral	Little bend	dense	None	None	Small	Intermediate	Strong	6	164.333	9.80667	53	3	41.8667	15.1	8.79133	7.7585	2.94667	2.40767	1.22767
533	Dense	Green	Lateral	Little bend	Intermediate	None	None	Small	Intermediate	Strong	7	158.333	10.52	96.0333	3.33333	46.1	14.975	9.787	7.6755	3.07233	2.26367	1.372
534	Dense	Green	Lateral	Little bend	Little dense	None	None	Small	Intermediate	Strong	7.33333	165.667	10.4633	56.2	2	35.9667	17.875	9.127	7.74373	3.11533	2.34	1.34
535	Dense	Green	Lateral	Little bend	Intermediate	None	None	Small	Intermediate	Strong	7.33333	160	9.64667	58.7333	2.33333	45.4667	19.7	16.1387	8.8041	3.23167	2.44267	1.33
536	Intermediate	Green	Lateral	Little bend	Little dense	None	None	Small	Intermediate	Strong	7.66667	172	9.16	55.3667	3	30.2	10.625	6.04733	7.29723	2.984	2.28467	1.31633
537	Dense	Green	Lateral	Little bend	Little dense	None	None	Small	Intermediate	Intermediate	8.33333	160.333	9.14667	58.5333	2.66667	42	17.175	13.2523	8.16023	2.85667	2.34367	1.223
538	Dense	Green	Lateral	Little bend	Little dense	None	None	Small	Long	Strong	6	157.333	8.22	32.8333	3	40	16.325	10.7603	5.141	2.76933	2.036	1.36633
539	Dense	Green	Lateral	Little bend	Little dense	None	None	Small	Intermediate	Weak	6.66667	158.333	10.1533	66.4667	3	46.6333	20.25	12.7427	7.12797	3.06867	2.261	1.37
540	Dense	Green	Lateral	Little bend	Little dense	None	None	Small	Short	Intermediate	6.66667	154.667	9.64	40.3667	2.66667	43.4	13.15	6.759	7.8185	2.909	2.25767	1.29733
541	Dense	Green	Lateral	Little bend	Little dense	None	None	Small	Long	Strong	5.33333	145	9.87667	57.1333	2.33333	48.6	12.775	7.84133	7.31393	3.08733	2.32967	1.335
542	Dense	Green	Lateral	Little bend	Little dense	None	None	Small	Long	Weak	6.33333	151.667	10.1133	66.1333	3	31.3	14.2	8.18367	8.51103	2.941	2.35167	1.25667
543	Dense	Green	Lateral	Little bend	Little dense	None	None	Small	Intermediate	Intermediate	6.33333	149	8.68667	44.1667	2.66667	35.5667	15.3	9.14833	7.91297	3.13767	2.36267	1.338
544	Dense	Green	Lateral	Little bend	Little dense	None	None	Small	Short	Strong	6.33333	159.667	8.85667	83.1	3	46.8	18.825	12.7933	8.35183	3.23467	2.345	1.388
545	Dense	Green	Lateral	Little bend	Little dense	None	None	Small	Intermediate	Strong	5.33333	157.333	8.67333	89.9333	2.66667	45.3667	19.15	12.3057	8.27763	3.06267	2.38433	1.28933
546	Dense	Green	Lateral	Little bend	Little dense	None	None	Small	Intermediate	Strong	5	157.167	9.98	49.5333	3.33333	42.5667	11.7	7.662	8.4302	3.08933	2.29	1.35433
547	Dense	Green	Lateral	Little bend	Little dense	None	None	Small	Short	Intermediate	7	159.333	7.13	49.7333	2.66667	42.3333	16.65	8.59667	6.8593	2.833	2.329	1.22433
548	Dense	Green	Lateral	Little bend	Little dense	None	None	Small	Intermediate	Intermediate	7.33333	167.333	7.65333	63.4667	2.66667	48.1333	18.65	9.745	7.81793	3.33267	2.34533	1.42967
549	Dense	Green	Lateral	Little bend	Little dense	None	None	Small	Short	Strong	7	155	9.67667	61.4667	2	25.9333	16.325	10.0123	7.76297	3.031	2.399	1.27533
550	Dense	Green	Lateral	Little bend	Little dense	None	None	Small	Intermediate	Strong	6.33333	148.667	9.04333	30.1333	2	38.1667	15.225	9.557	8.3376	3.065	2.395	1.28933
551	Dense	Green	Lateral	Little bend	Little dense	None	None	Small	Long	Strong	7.33333	156	8.22	46.9667	3	41.0333	15.525	10.241	8.17413	2.99767	2.31867	1.29767
552	Dense	Green	Lateral	Little bend	Little dense	None	None	Small	Long	Strong	6	153.667	9.26	36.2667	2	38.5	12.825	9.574	7.01917	2.86567	2.228	1.295
553	Dense	Green	Lateral	Little bend	Little dense	None	None	Small	Intermediate	Weak	5.66667	143	6.13	12.5333	3.66667	41.4667	8.3	4.738	7.36963	3.03733	2.22533	1.367
554	Dense	Green	Lateral	Little bend	Little dense	None	None	Small	Intermediate	Strong	7.33333	134.333	8.63667	48.3	3	35.5667	10.625	5.77433	6.09277	2.803	2.08733	1.345
555	Dense	Green	Lateral	Little bend	Little dense	None	None	Small	Short	Strong	6.33333	154.333	8.83	44.9333	2.66667	30.1333	7.625	5.52467	8.21647	2.91967	2.433	1.20633
556	Dense	Green	Lateral	Little bend	Little dense	None	None	Small	Short	Weak	7.33333	156	9.08667	48.3	2.66667	37.6	13.525	8.09467	7.2539	2.98433	2.21333	1.35133
557	Dense	Green	Lateral	bend	Little dense	None	None	Small	Intermediate	Intermediate	7	164.667	10.4767	54.3	4	37.7333	16.3	10.851	7.47	2.91933	2.327	1.26067
558	Dense	Green	Lateral	Little bend	Little dense	None	None	Intermediate	Intermediate	Intermediate	7	154	7.47667	41.7333	2.33333	40.6	9.775	6.743	5.65193	2.88667	1.92267	1.50633
559	Dense	Green	Lateral	Little bend	Little dense	None	None	Small	Intermediate	Weak	7	147.667	8.79667	50.7667	1.33333	40.2667	15.85	10.0867	6.814	2.75233	2.103	1.31367
560	Sparse	Green	Lateral	bend	Intermediate	None	None	Large	Long	Weak	3.33333	50	4.37333	6.03333	3.33333	34.3333	8.025	5.62367	6.2782	2.794	2.16667	1.30167
561	Sparse	Green	Lateral	Little bend	Little dense	None	None	Intermediate	Long	Intermediate	3.66667	52.3333	4.39333	5.26667	2	30.6667	7.625	4.29533	6.21673	2.934	2.034	1.447
562	Dense	Green	Lateral	Little bend	Sparse	None	None	Intermediate	Intermediate	Weak	6.66667	139.333	6.51	34.7667	2	38.3333	14.675	12.059	7.24037	2.76967	2.17933	1.275
563	Dense	Green	Lateral	bend	Little dense	None	None	Intermediate	Intermediate	Intermediate	3.66667	91.8333	5.58	13.7	1.66667	43.6667	8.075	4.92167	5.6652	2.96067	1.932	1.54133
564	Dense	Green	Lateral	Little bend	Little dense	None	None	Intermediate	Intermediate	Weak	6.33333	123.667	6.34333	21.4333	1.66667	36	9.35	7.34433	6.55927	2.728	2.15667	1.26867
565	Dense	Green	Lateral	Little bend	Little dense	None	Few	Intermediate	Intermediate	Weak	6.33333	86.3333	6.51667	10.7	2.66667	35.6667	10.45	9.093	7.36177	2.95733	2.23433	1.33133
566	Dense	Green	Lateral	Little bend	Little dense	None	Few	Intermediate	Long	Weak	6	85.3333	6.07333	31.7667	2	40.6667	8.825	6.05033	7.40967	2.791	2.19033	1.277
567	Sparse	Green	Scattered	Erect	Sparse	None	None	Large	Short	Weak	2.66667	36.6667	2.74667	1.86667	2	24.3333	4.525	2.143	4.96787	2.92467	1.994	1.46967
568	Dense	Green	Lateral	Little bend	Little dense	None	None	Large	Short	Strong	5.33333	110	6.02333	22.4333	2.33333	40	10.55	6.379	7.12103	2.99833	2.178	1.381
569	Dense	Green	Scattered	Little bend	Sparse	None	None	Large	Short	Intermediate	5.66667	106.667	5.22667	11	2.33333	46	9.25	5.76967	5.81303	2.79833	2.02833	1.38967
570	Dense	Green	Scattered	bend	Sparse	None	None	Intermediate	Short	Intermediate	5	122.667	6.90333	25.1667	2.33333	61.3333	7.95	4.675	6.59043	2.81233	2.112	1.338
571	Dense	Green	Lateral	bend	Intermediate	None	None	Intermediate	Short	Strong	6	118.667	6.79333	37	2	41.3333	15	9.30633	6.99147	2.97967	2.12433	1.40933
572	Dense	Green	Scattered	Little bend	Little dense	None	None	Large	Intermediate	Intermediate	6	127	5.42333	19.0333	2.66667	42.6667	9.575	5.38033	7.00237	2.955	2.112	1.407
573	Dense	Green	Scattered	Little bend	Little dense	None	None	Intermediate	Short	Weak	4.33333	108.333	8.8	23.1667	2	43	10.7	6.99	7.2744	2.91133	2.21133	1.32067
574	Dense	Green	Lateral	Little bend	Little dense	None	Few	Intermediate	Intermediate	Weak	6	151.333	6.77667	30.3333	1	43.6667	12.7	6.97633	6.82653	2.861	2.08367	1.378
575	Dense	Green	Lateral	Little bend	Little dense	None	None	Small	Long	Intermediate	7	145.833	6.96667	31.9667	1.66667	45	11.9	7.07233	7.58413	2.99433	2.246	1.33867
576	Dense	Green	Lateral	bend	Little dense	None	None	Intermediate	Long	Weak	7	147.667	8.73333	36.7	2.33333	42	12.425	7.764	8.28473	2.94833	2.285	1.29633
577	Dense	Green	Lateral	bend	Little dense	None	None	Intermediate	Long	Weak	6.33333	142.333	7.58	24.3333	2.66667	40.6667	14	10.1707	8.90907	2.92467	2.391	1.22733
578	Dense	Green	Lateral	bend	Intermediate	None	None	Small	Intermediate	Strong	5.66667	115.667	5.25333	16.3667	1	42	9.975	4.66633	7.61287	2.97167	2.233	1.334
579	Dense	Green	Lateral	Little bend	Little dense	None	None	Intermediate	Intermediate	Weak	6.66667	143.333	6.93333	31.6333	2.33333	42.3333	11.75	7.318	8.0109	2.98233	2.31233	1.29767
580	Dense	Green	Lateral	bend	Little dense	None	None	Intermediate	Long	Intermediate	8	136	6.55	34.2	1.66667	31	20.275	14.9443	6.14127	2.71633	2.117	1.29033
581	Dense	Green	Lateral	bend	Sparse	None	None	Large	Intermediate	Strong	4	98.3333	3.3	6.93333	2	38.3333	8.85	5.39467	7.2744	3.06167	2.18333	1.407
582	Dense	Green	Scattered	bend	Little dense	None	None	Large	Short	Weak	5	123.667	5.91667	28.3667	1.66667	40	12.275	9.13467	8.34047	2.94867	2.331	1.26867
583	Dense	Green	Scattered	Little bend	Sparse	None	None	Large	Intermediate	Strong	4.66667	109.667	5.38667	11.3667	2	41	6.5	3.71833	7.5353	3.05133	2.17533	1.41067
584	Dense	Green	Scattered	Little bend	Little dense	None	None	Large	Intermediate	Weak	5.66667	124.667	5.78667	19.4333	1	36.6667	12.05	7.08833	7.72083	2.992	2.18433	1.375
585	Dense	Green	Scattered	bend	Sparse	None	None	Large	Long	Strong	6	122	5.52333	9.66667	1.33333	33	8.925	5.95067	6.8908	2.79167	2.24933	1.24367
586	Intermediate	Green	Scattered	bend	Sparse	None	None	Intermediate	Short	Intermediate	3.66667	83.5	3.68	7.93333	2	35.1667	4.4	2.99633	7.12923	3.01367	2.203	1.373
587	Dense	Green	Lateral	bend	Little dense	None	None	Intermediate	Intermediate	Intermediate	4.33333	111.333	5.54	10.2667	1.33333	45	7.45	5.26933	7.02917	2.76833	2.17667	1.27833
588	Dense	Green	Lateral	bend	Little dense	None	None	Large	Intermediate	Intermediate	6.33333	141.667	5.80333	18.3667	1.33333	42.3333	9.025	5.06167	7.18317	2.74433	2.05767	1.337
589	Dense	Green	Lateral	Little bend	Little dense	None	None	Intermediate	Long	Strong	7	141.333	4.8	39.8333	1	39.6667	19.85	13.5443	7.60577	3.05367	2.279	1.34567
590	Dense	Green	Lateral	Little bend	Sparse	None	None	Intermediate	Intermediate	Strong	3.66667	80.3333	6.57	6.2	3.33333	31.6667	5.1	2.429	6.4335	3.01967	2.10933	1.43467
591	Dense	Green	Lateral	bend	Sparse	None	None	Large	Long	Strong	3.33333	74.6667	4.49667	8.5	2	30	5.2	2.88467	6.6734	2.96333	2.14733	1.38333
592	Dense	Green	Scattered	Little bend	Sparse	None	None	Large	Intermediate	Weak	4.33333	94.3333	5.65333	6.8	1.66667	44	7.675	4.287	7.5545	2.606	2.145	1.22333
593	Dense	Green	Lateral	bend	Intermediate	None	None	Intermediate	Long	Weak	3.66667	72.3333	4.27333	7.53333	1	30.6667	6.325	3.05567	7.1733	2.896	2.285	1.271
594	Dense	Green	Lateral	Little bend	Intermediate	None	None	Intermediate	Intermediate	Weak	4.66667	57.3333	5.63667	7.76667	2	28.6667	4.325	2.42033	7.14433	2.826	2.27167	1.257
595	Dense	Green	Lateral	Little bend	Sparse	None	None	Small	Intermediate	Strong	3.66667	59.6667	2.59667	4.16667	1	25.6667	4.6	1.778	6.71683	3.15667	2.105	1.50233
596	Dense	Green	Lateral	Little bend	Little dense	None	None	Large	Intermediate	Weak	6.33333	101.833	6.82	15.2333	1	33.1667	7.975	6.30167	7.766	2.78733	2.36933	1.17967
597	Intermediate	Green	Lateral	bend	Little dense	None	None	Small	Long	Intermediate	4.66667	115.833	6.64333	6.46667	1.33333	35.6667	10.475	6.78467	8.06193	3.041	2.36467	1.29
598	Dense	Green	Scattered	bend	Sparse	None	Few	Large	Intermediate	Strong	4	65.6667	3.88333	6.86667	1.33333	33.6667	5.4	3.387	6.28837	2.944	2.077	1.41967
599	Dense	Green	Lateral	bend	Little dense	None	Few	Large	Intermediate	Weak	4.66667	87	5.00333	6.36667	1.66667	29	6.225	3.66567	6.80237	2.94933	2.13	1.39367
600	Dense	Green	Lateral	Little bend	Intermediate	None	Few	Large	Long	Strong	5	98.5	5.83667	13.9333	2	42.6667	5.4	3.81133	7.072	2.91333	2.17133	1.345
601	Dense	Green	Lateral	Little bend	Little dense	None	Few	Large	Intermediate	Strong	5	115.833	6.97	16.2667	1.33333	37.6667	12.75	8.533	8.07057	2.79967	2.252	1.24933
602	Dense	Green	Lateral	Little bend	Little dense	None	Few	Intermediate	Long	Intermediate	5	118.333	4.35667	19.2333	1.33333	41.8333	10.2	6.74433	6.76697	2.97467	2.145	1.39933
603	Dense	Green	Lateral	bend	Little dense	None	Few	Large	Intermediate	Strong	4	96	4.81667	14.9333	2	41.6667	6.875	4.61233	6.29197	2.85267	2.20267	1.30333
604	Dense	Green	Scattered	bend	Sparse	None	Few	Large	Short	Intermediate	4	84.6667	5.29	4.43333	1.66667	32.3333	4.1	2.452	6.59323	2.98033	2.06133	1.44967
605	Dense	Green	Lateral	Little bend	Intermediate	None	Few	Intermediate	Long	Weak	6	122.833	7.85	22.2	1.33333	36.6667	10.775	6.922	8.63863	2.95033	2.38733	1.239
606	Dense	Green	Lateral	Little bend	Little dense	None	Few	Intermediate	Long	Intermediate	4.66667	110	7.29	9.46667	2	40.3333	6.275	3.84033	7.00593	2.757	2.12067	1.30733
607	Dense	Green	Lateral	Little bend	Little dense	None	Few	Large	Intermediate	Weak	6.33333	129.333	6.01667	20.7333	2	39.6667	9.425	7.03067	8.86913	2.853	2.26967	1.26267
608	Dense	Green	Lateral	Little bend	Intermediate	None	Few	Intermediate	Short	Weak	3.33333	89.3333	3.86333	8	1.66667	30	6.8	4.55	6.78607	2.99733	2.14633	1.40367
609	Dense	Green	Scattered	Little bend	Sparse	None	None	Intermediate	Long	Strong	4.33333	130	4.49667	15.6	2.66667	45	9.425	4.76	7.31507	2.80633	2.10833	1.33933
610	Dense	Green	Scattered	Little bend	Sparse	None	Few	Large	Intermediate	Intermediate	3.66667	95.3333	5.55667	8.8	2.66667	39.6667	10.375	7.44467	7.045	3.05633	2.171	1.41367
611	Dense	Green	Lateral	Little bend	Little dense	None	Few	Intermediate	Intermediate	Intermediate	5	106.333	5.22333	15.7333	1.33333	39	6.55	5.57433	7.74817	2.82967	2.214	1.28467
612	Dense	Green	Lateral	Little bend	Little dense	None	Few	Large	Long	Weak	5	108.667	7.31	31.4667	3.66667	43.3333	12.85	9.23333	8.44787	2.96367	2.32033	1.28133
613	Dense	Green	Lateral	Little bend	Little dense	None	None	Large	Intermediate	Weak	6.33333	106.833	8.92	35.3	1.33333	40.3333	12.575	7.65133	7.789	2.83433	2.26767	1.25567
614	Dense	Green	Lateral	Little bend	Little dense	None	Few	Intermediate	Intermediate	Weak	6.66667	118	6.63667	30.6333	1.66667	35.5	10.6	8.75267	8.6559	2.999	2.33667	1.28967
615	Dense	Green	Lateral	Little bend	Intermediate	None	Few	Intermediate	Intermediate	Strong	5.33333	111.667	4.88667	8.93333	1.33333	33.6667	10.35	6.65367	7.29523	2.84	2.10867	1.35467
616	Dense	Green	Lateral	Little bend	Intermediate	None	None	Intermediate	Short	Strong	4.33333	73.5	4	8.46667	1.66667	40.3333	6.35	4.20333	6.5935	2.87667	2.111	1.36733
617	Dense	Green	Lateral	Little bend	Little dense	None	Few	Intermediate	Long	Weak	5.33333	78.8333	4.92333	12.5	1.33333	34.8333	7.675	4.81033	7.5137	3.04633	2.19067	1.39567
618	Dense	Green	Lateral	Little bend	Little dense	None	Few	Intermediate	Intermediate	Strong	5.66667	104.333	5.51	12.8333	1.66667	32.1667	8.7	5.847	7.44487	2.95667	2.201	1.34767
619	Dense	Green	Scattered	bend	Intermediate	None	Few	Large	Long	Weak	4.66667	81.3333	4.36667	12.0667	1.66667	34.6667	6.5	5.03133	6.95233	2.94833	2.17933	1.35967
620	Dense	Green	Scattered	Little bend	Intermediate	None	Few	Large	Intermediate	Strong	4.66667	94.6667	4.75333	13.0667	2	39.6667	8.675	5.09367	8.35467	3.05833	2.35633	1.30033
621	Dense	Green	Scattered	Little bend	Intermediate	None	Few	Large	Short	Weak	5.66667	109.333	6.17333	21.7667	1.33333	37.6667	13.625	9.69	7.50613	2.971	2.26733	1.32467
622	Dense	Green	Compact	Erect	Little dense	None	Few	Large	Short	Weak	4.66667	90.3333	5.53333	22.3667	1	21.5	4.275	2.016	6.2543	3.04	2.11	1.453
623	Dense	Green	Lateral	bend	Little dense	None	None	Large	Intermediate	Weak	3.66667	63.1667	3.78667	2.16667	2	36.1667	8.55	6.45967	7.09133	2.97267	2.18367	1.365
624	Dense	Green	Lateral	bend	Little dense	None	Few	Large	Intermediate	Weak	4.33333	91.3333	3.83667	11.0333	1	31.1667	9.025	6.65933	7.22137	2.933	2.20967	1.33233
625	Dense	Green	Lateral	Little bend	Intermediate	None	Few	Intermediate	Intermediate	Intermediate	5.33333	110	5.92	17.8333	2	38	6.85	3.06767	7.64963	2.79733	2.194	1.278
626	Dense	Green	Lateral	bend	Intermediate	None	Few	Large	Intermediate	Strong	5.33333	97	5.42667	16.7667	1.33333	37.1667	7.775	5.11567	5.73217	3.046	2.23767	1.367
627	Dense	Green	Lateral	Little bend	Intermediate	None	Few	Large	Intermediate	Intermediate	4.66667	111	6.76333	15.1667	1.33333	39.1667	11.65	7.295	8.1328	2.89033	2.298	1.26667
628	Dense	Green	Lateral	Little bend	Intermediate	None	Few	Intermediate	Long	Intermediate	4.66667	90.3333	4.45	10.7333	1.66667	36.6667	8.65	5.042	6.87847	2.79133	2.095	1.33933
629	Dense	Green	Lateral	bend	Intermediate	None	Few	Small	Short	Weak	5.33333	85.5	5.38667	11.5667	1.33333	37	7.375	5.101	7.2849	2.88233	2.12033	1.365
630	Dense	Green	Lateral	Little bend	Intermediate	None	Few	Large	Long	Weak	4.66667	97.3333	5.99667	16.0333	1.66667	44.3333	8.75	5.75733	8.26703	2.79767	2.23867	1.25367
631	Dense	Green	Scattered	Little bend	Little dense	None	Few	Large	Intermediate	Weak	4	92.3333	5.14	9.9	2	36.5	8.25	6.18867	7.38703	2.99167	2.17233	1.38133
632	Dense	Green	Lateral	bend	Little dense	None	Few	Large	Long	Strong	5.33333	103.167	6.51667	19.4	1.33333	41.6667	14.475	10.3377	7.37597	2.94633	2.179	1.36033
633	Dense	Green	Lateral	Little bend	Little dense	None	Few	Large	Long	Strong	6	105.333	5.58	22.2333	2.66667	43.8333	9.4	5.93333	6.5754	2.81067	2.084	1.36
634	Dense	Green	Scattered	Little bend	Sparse	None	Few	Large	Intermediate	Strong	5.33333	84	4.67667	13.4333	2	31.6667	10.4	7.15133	6.94197	2.90467	2.101	1.38733
635	Dense	Green	Lateral	Little bend	Intermediate	None	Few	Large	Intermediate	Strong	5	95.3333	5.34333	9	1.66667	40.8333	7.275	4.54667	8.436	2.933	2.28333	1.29
636	Dense	Green	Lateral	Little bend	Intermediate	None	Few	Small	Long	Strong	5.33333	118	5.64	18.7667	1.66667	41.5	9.125	6.45233	7.07977	2.828	2.20167	1.29767
637	Dense	Green	Lateral	Little bend	Intermediate	None	Few	Small	Intermediate	Strong	5.33333	81.8333	4.72333	8.6	2.33333	37.3333	8.075	5.05433	7.52657	2.73233	2.20333	1.24767
638	Dense	Green	Lateral	Little bend	Little dense	None	Few	Small	Intermediate	Intermediate	5	110	6.14667	18.2667	1.33333	47.6667	9.325	6.26133	8.70633	2.896	2.296	1.264
639	Dense	Green	Lateral	Little bend	Intermediate	None	Few	Small	Intermediate	Intermediate	4.33333	106.333	4.85333	14.5333	2	41.1667	9.15	6.97033	7.36293	2.80133	2.14567	1.30867
640	Dense	Green	Lateral	Little bend	Little dense	None	Few	Small	Intermediate	Strong	4.66667	108.167	5.87667	14	1.33333	39.1667	11.5	9.10967	7.88757	2.901	2.227	1.314
641	Dense	Green	Lateral	Little bend	Intermediate	None	Few	Small	Intermediate	Intermediate	5.33333	114.833	5.48667	18.9	2	41.1667	9.45	5.605	7.09973	2.95567	2.15	1.37967
642	Dense	Green	Lateral	Little bend	Intermediate	None	Few	Small	Long	Weak	4.33333	99.3333	4.17667	14.3333	1.33333	34.8333	8.2	5.87	6.9224	2.85233	2.029	1.41133
643	Dense	Green	Lateral	Little bend	Intermediate	None	Few	Small	Intermediate	Strong	6	115.167	4.28333	15.3	1.66667	39.5	8.85	5.255	7.4955	2.78567	2.25267	1.24067
644	Dense	Green	Scattered	Little bend	Intermediate	None	Few	Large	Long	Intermediate	5	122.667	4.92333	20.0333	1.66667	37.6667	7.575	4.799	8.3342	2.96567	2.28567	1.304
645	Dense	Green	Lateral	Little bend	Intermediate	None	Few	Small	Short	Strong	5.66667	108.167	5.55333	20.8667	2	37.6667	9.725	7.14033	7.53357	2.99033	2.164	1.38767
646	Dense	Green	Scattered	Little bend	Intermediate	None	Few	Large	Intermediate	Intermediate	5.66667	105	7.02	16.1333	1.33333	43.1667	6.3	2.455	6.3224	3.457	2.11667	1.645
647	Dense	Green	Lateral	Little bend	Intermediate	None	Few	Small	Intermediate	Strong	5	61.6667	4.10667	9.06667	1.33333	37.5	4.475	2.621	6.83343	2.725	2.14	1.27633
648	Dense	Green	Lateral	Little bend	Little dense	None	Few	Small	Short	Intermediate	5	113.333	7.06333	19.7	1.66667	41.3333	8.575	4.955	7.64207	2.73467	2.08567	1.31767
649	Dense	Green	Scattered	Little bend	Intermediate	None	Few	Small	Short	Strong	5.33333	114.5	6.50667	18.3333	2	50.3333	11.8	7.08033	8.17857	3.01033	2.274	1.33133
650	Dense	Green	Lateral	Little bend	Intermediate	None	Few	Intermediate	Intermediate	Weak	6	126.167	7.22333	26.1333	2	45	10.15	7.911	9.17737	2.914	2.321	1.261
651	Dense	Green	Lateral	Little bend	Intermediate	None	Few	Small	Short	Strong	6.33333	118.5	8.16667	28.6	1.66667	44.3333	13.9	9.21167	8.4932	3.02367	2.28567	1.33067
652	Dense	Green	Lateral	Little bend	Intermediate	None	Few	Small	Short	Weak	5.66667	135.833	7.27667	30.4333	2	35.6667	11.35	8.55833	7.3113	2.90333	2.15467	1.35733
653	Dense	Green	Lateral	Little bend	Intermediate	None	Few	Intermediate	Short	Weak	5.33333	108.167	5.44	23.3	1.66667	33.8333	7.425	4.24933	7.6967	2.82933	2.19667	1.29267
654	Dense	Green	Lateral	Little bend	Intermediate	None	Few	Small	Intermediate	Weak	5.66667	97.5	6.43333	16.1333	2.33333	32.6667	8.425	5.74567	7.46433	2.899	2.14833	1.36167
655	Dense	Green	Lateral	Little bend	Intermediate	None	Few	Large	Short	Weak	5.66667	119	8.63667	36.6	2	38.6667	7.575	4.477	8.18193	2.89367	2.31967	1.253
656	Dense	Green	Lateral	Little bend	Little dense	None	Few	Large	Intermediate	Weak	6	111.5	5.35667	14.4	1.66667	32	5.725	3.99967	8.27063	2.86433	2.25667	1.276
657	Dense	Green	Lateral	Little bend	Little dense	None	Few	Small	Long	Weak	6.33333	107.833	8.93	31.1	3.33333	42.6	15.9	12.0283	8.77497	2.952	2.35067	1.26067
658	Dense	Green	Lateral	Little bend	Little dense	None	Few	Small	Long	Weak	5	128.167	6.97667	45.3	1.66667	45.8333	9.675	5.68133	7.7456	2.957	2.229	1.33933
659	Dense	Green	Lateral	Little bend	Intermediate	None	Few	Small	Short	Strong	5	134.733	8.41667	39.1333	3.33333	42.8333	12.7	10.7523	8.54913	2.88233	2.29667	1.25767
660	Dense	Green	Lateral	Little bend	Little dense	None	Few	Large	Intermediate	Weak	5.33333	139.667	8.21333	40.1667	3.66667	38.2333	12.05	9.10833	9.05863	2.97167	2.34467	1.27333
661	Dense	Green	Lateral	Little bend	Intermediate	None	Few	Small	Short	Weak	6	131.233	6.26333	32.6	1.33333	40.6667	11.05	7.53567	8.71083	2.89933	2.348	1.24533
662	Dense	Green	Lateral	Little bend	Intermediate	None	None	Intermediate	Long	Intermediate	5.66667	131.533	7.83667	29.0333	2.33333	44.6333	10.375	8.20367	9.10223	2.99533	2.35433	1.28033
663	Dense	Green	Lateral	Little bend	Little dense	None	Few	Small	Intermediate	Intermediate	4.66667	107.5	7.43	19.7667	1.33333	46.7667	7	5.78133	7.65337	2.71667	2.091	1.30567
664	Dense	Green	Lateral	Little bend	Little dense	None	Few	Small	Short	Weak	5.66667	128.233	6.33	33.9	3.33333	43.3333	13.925	10.1633	6.71033	2.937	2.12833	1.39733
665	Dense	Green	Lateral	Little bend	Little dense	None	None	Small	Intermediate	Weak	5.66667	118.067	7.57333	36.0667	2	43.8	8.45	5.68533	8.45713	2.935	2.28967	1.28567
666	Dense	Green	Lateral	Erect	dense	None	Few	Small	Short	Weak	4.66667	109.5	6.32333	32.1	3	29.0667	11.8	8.264	8.8074	2.96733	2.276	1.309
667	Dense	Green	Compact	Little bend	Little dense	None	Few	Large	Short	Weak	6	126.333	7.11667	29	3	31.5333	3.8	2.28933	5.7915	2.81567	1.98133	1.436
668	Dense	Green	Lateral	Little bend	Little dense	None	Few	Small	Intermediate	Weak	5.66667	112.5	6.63	25.0333	2	42.7	8.675	6.15833	7.72167	2.814	2.21633	1.27933
669	Dense	Green	Lateral	Little bend	Little dense	None	None	Small	Intermediate	Weak	5.33333	132.667	8.08667	26.8667	2	47.8667	10.9	7.163	8.45017	2.992	2.27233	1.32033
670	Dense	Green	Lateral	Little bend	Little dense	None	Few	Small	Intermediate	Intermediate	6.33333	131.1	7.57	46.3333	2	40.0667	12.75	7.96867	8.9113	2.89	2.34133	1.241
671	Dense	Green	Lateral	Little bend	Little dense	None	Few	Small	Short	Strong	5.66667	129.333	6.74333	33.0667	2.66667	42.6667	10.85	8.50667	7.90987	2.834	2.26933	1.254
672	Dense	Green	Lateral	Little bend	Little dense	None	None	Small	Short	Strong	8	137.667	7.38333	26.4667	1.66667	45.1667	8.95	5.34133	8.33923	2.826	2.26233	1.252
673	Dense	Green	Scattered	Little bend	Little dense	None	None	Large	Long	Intermediate	6.33333	142.567	6.97333	26.9	2.66667	45.5667	12	9.30867	8.12013	3.04767	2.28633	1.336
674	Dense	Green	Lateral	Little bend	Intermediate	None	None	Large	Short	Intermediate	6	133.3	6.59667	23.2667	2	46.7667	9.825	6.09833	7.00623	2.90633	2.081	1.40133
675	Dense	Green	Lateral	Little bend	Intermediate	None	None	Small	Intermediate	Intermediate	6.33333	121.967	6.49333	18.4667	2.33333	48.4667	13.975	9.784	8.27967	2.83233	2.27067	1.25067
676	Dense	Green	Lateral	Little bend	Intermediate	None	Few	Large	Short	Weak	7	123.5	5.54	21.2667	1.33333	47.1667	8.15	4.59333	7.7647	2.75267	2.20967	1.251
677	Dense	Green	Lateral	Little bend	Intermediate	None	Few	Small	Intermediate	Strong	6	102.167	4.03	22.4	2.33333	41.9667	7.475	5.44033	7.53733	2.812	2.157	1.31133
678	Dense	Green	Lateral	Little bend	Intermediate	None	Few	Small	Intermediate	Weak	5.33333	118.5	5.45333	23	2.66667	45.6	9.125	5.29633	7.17283	2.73033	2.16067	1.266
679	Dense	Green	Lateral	Little bend	Intermediate	None	Few	Large	Intermediate	Intermediate	7	109.733	4.82	14.6333	2	40.2	8.95	5.88833	8.713	2.883	2.285	1.269
680	Dense	Green	Lateral	Little bend	Intermediate	None	Few	Intermediate	Short	Strong	7	115.167	6.23667	26.8667	1.66667	36.6	7.525	5.06467	8.47663	2.875	2.297	1.25367
681	Dense	Green	Lateral	Little bend	Intermediate	None	Few	Intermediate	Intermediate	Strong	7.33333	120.333	6.92667	17.5	3	43.5	13.575	8.45367	8.10793	2.82867	2.21067	1.288
682	Dense	Green	Lateral	Little bend	Little dense	None	None	Small	Short	Weak	7.33333	109.433	7.37	19.6333	1.66667	41.3333	9.775	7.43167	7.4844	2.87533	2.21533	1.30633
683	Dense	Green	Lateral	Little bend	Little dense	None	None	Intermediate	Short	Intermediate	8.66667	126.667	6.64667	25.8	1.33333	40	13.525	10.3737	7.96487	2.70967	2.194	1.24167
684	Dense	Green	Lateral	Little bend	Little dense	None	Few	Large	Intermediate	Strong	6.66667	131.267	3.21333	27.7333	3.33333	38.4	9.05	6.76567	8.25627	2.72033	2.20333	1.23767
685	Dense	Green	Lateral	Little bend	Intermediate	None	Few	Small	Intermediate	Weak	6.66667	106.2	6.53	18.5667	1.33333	34.3667	6.5	4.241	7.49427	2.83167	2.18633	1.302
686	Dense	Green	Lateral	Little bend	Sparse	None	Few	Large	Short	Intermediate	6.66667	120	5.82667	16.4667	2	41.0667	8.825	5.601	7.73617	2.616	2.26767	1.157
687	Dense	Green	Scattered	Little bend	Intermediate	None	Few	Large	Intermediate	Weak	6.66667	119.5	6.06333	17.4333	2	42.6333	9.4	6.81833	7.891	2.807	2.156	1.30467
688	Dense	Green	Lateral	Little bend	Intermediate	None	Few	Large	Intermediate	Weak	5	127.333	4.49	22.0667	2	39.4667	10.325	7.51067	7.4972	2.783	2.12733	1.31167
689	Dense	Green	Lateral	Little bend	Intermediate	None	None	Large	Short	Weak	7.33333	134.867	6.14333	35.4667	2.33333	37.4333	6.9	4.18867	7.21433	2.57533	2.166	1.19667
690	Dense	Green	Scattered	Little bend	Intermediate	None	Few	Large	Intermediate	Strong	6.66667	129.167	6.27333	25.3667	2.33333	39.0667	8.125	5.91	7.33543	2.731	2.14667	1.27567
691	Dense	Green	Scattered	Little bend	Intermediate	None	Few	Large	Short	Intermediate	6.66667	120.467	6.35333	27.5667	1.66667	34.9333	12.65	8.574	7.5994	2.84033	2.093	1.36233
692	Dense	Green	Scattered	Little bend	Intermediate	None	Few	Large	Intermediate	Weak	6.66667	129.333	5.73333	26.0333	2.33333	37.1	9.65	6.93	7.65223	2.60433	2.07933	1.25567
693	Dense	Green	Scattered	Little bend	Intermediate	None	Few	Large	Long	Weak	7	123	4.26667	29.2667	2.33333	43	9.65	6.68267	7.5826	2.78167	2.11933	1.31733
694	Dense	Green	Scattered	Little bend	Intermediate	None	Few	Large	Long	Weak	7.66667	129.333	5.09333	28.5667	2	45.3333	10.775	7.301	7.34547	2.61867	2.084	1.259
695	Dense	Green	Scattered	Little bend	Intermediate	None	None	Large	Long	Intermediate	6	156	5.20333	42.4333	2.66667	43.3333	12.7	9.494	7.92427	2.99267	2.14533	1.40067
696	Dense	Green	Scattered	Little bend	Intermediate	None	Few	Large	Intermediate	Intermediate	7	136.3	5.28667	24.0333	2.66667	38.1	11.575	8.486	7.91167	2.826	2.15967	1.313
697	Dense	Green	Scattered	Little bend	Intermediate	None	None	Large	Intermediate	Strong	7	158.667	7.28667	55.2667	3	38.6667	12.2	8.43333	7.8736	2.92	2.13033	1.37767
698	Dense	Green	Scattered	Little bend	Intermediate	None	None	Large	Intermediate	Weak	6.66667	154.667	6.27667	23.4333	3	36.6667	8.35	5.49233	7.52583	2.79167	2.174	1.29067
699	Dense	Green	Scattered	Little bend	Intermediate	None	None	Large	Intermediate	Intermediate	6.66667	127	5.09333	39.1333	1.66667	43.8	10.45	7.15267	6.62093	2.78133	2.02167	1.379
700	Dense	Green	Scattered	Little bend	Intermediate	None	None	Large	Short	Intermediate	5.66667	124.333	6.56	34.9333	2.33333	52.6667	11	7.655	8.05037	2.83567	2.22633	1.27667
701	Dense	Green	Scattered	Little bend	Intermediate	None	None	Large	Intermediate	Weak	6	140.8	7.16	30.1	1.33333	48.6333	10.025	7.63733	7.4778	2.839	2.18	1.31367
702	Dense	Green	Scattered	Little bend	Intermediate	None	None	Large	Short	Strong	6.33333	146	4.20667	36.9333	1.66667	41.4333	11.2	8.02133	7.89893	2.951	2.11633	1.39833
703	Dense	Green	Lateral	Little bend	Intermediate	None	Few	Small	Intermediate	Intermediate	6	133.533	5.39	33.6	1.33333	43.0667	10.9	7.52267	6.90213	2.862	2.13033	1.35367
704	Dense	Green	Lateral	Little bend	Little dense	None	None	Large	Long	Weak	6.33333	126.067	5.94	23.4333	1	48.7667	12.375	8.71367	7.84387	2.86967	2.20333	1.316
705	Dense	Green	Scattered	Little bend	Intermediate	None	None	Large	Intermediate	Intermediate	7	174.133	8.09333	46.1667	2.66667	47.9333	12.7	7.67967	7.43673	2.79633	2.10933	1.33433
706	Dense	Green	Lateral	Little bend	Intermediate	None	None	Small	Intermediate	Intermediate	6.33333	132.733	5.98667	30.4	1.66667	45.4	11.6	7.14533	8.44207	2.92467	2.226	1.316
707	Dense	Green	Scattered	Little bend	Intermediate	None	None	Small	Intermediate	Intermediate	6	125.267	7.89667	27.2333	3	44.6	7.5	4.722	8.28823	2.89367	2.198	1.32067
708	Dense	Green	Lateral	Little bend	Little dense	None	None	Small	Short	Intermediate	7.66667	139.033	6.79	38.5	2.33333	38.3333	10.925	8.46067	7.76947	2.86333	2.21433	1.30733
709	Dense	Green	Lateral	Little bend	Little dense	None	None	Small	Short	Intermediate	6.33333	126.667	6.28	24.6667	2.33333	41.6667	10.5	7.34033	8.3344	2.86833	2.26367	1.27133
710	Dense	Green	Lateral	Little bend	Intermediate	None	Few	Small	Intermediate	Strong	6.33333	131	5.68667	26.4667	2	42.3333	8.55	5.46433	8.10863	2.79667	2.17333	1.28933
711	Dense	Green	Lateral	Little bend	Little dense	None	None	Large	Long	Intermediate	6.33333	127.333	7.34667	46.4667	1.66667	43.6667	7.75	5.43933	7.24317	2.83267	2.112	1.346
712	Dense	Green	Scattered	Little bend	Intermediate	None	Few	Large	Intermediate	Weak	6.66667	128.833	7.97667	31.1	2	48.8333	10.7	7.42933	6.59473	2.61067	2.12833	1.23333
713	Dense	Green	Scattered	Little bend	Intermediate	None	None	Large	Short	Weak	4.33333	103.333	6.05	20	2.66667	44.6667	9.05	6.08833	6.8358	2.76533	2.02767	1.372
714	Dense	Green	Scattered	Little bend	Intermediate	None	Few	Large	Intermediate	Weak	6.33333	127	5.52333	18.8333	1.33333	37.8667	10.15	7.65533	7.39697	2.855	2.10267	1.364
715	Dense	Green	Lateral	Little bend	Little dense	None	None	Large	Intermediate	Strong	6	121	5.19667	15.1667	1.33333	37	9.775	6.30467	7.45113	2.829	2.09167	1.35767
716	Dense	Green	Scattered	Little bend	Intermediate	None	None	Large	Long	Intermediate	6	119.333	5.19333	12.8667	1.33333	45.1667	7.4	5.01967	7.45147	2.914	2.06567	1.42333
717	Dense	Green	Scattered	Little bend	Intermediate	None	Few	Large	Long	Weak	6.33333	119.667	5.12	25.2	2.66667	42.8333	11.575	7.98167	8.041	3.11467	2.15933	1.446
718	Dense	Green	Scattered	Little bend	Intermediate	None	Few	Large	Intermediate	Intermediate	6	118.667	4.82333	16.1667	3	40.6667	10.45	7.42233	7.2674	2.97133	2.15033	1.38733
719	Dense	Green	Scattered	Little bend	Intermediate	None	None	Large	Intermediate	Weak	6	128.667	4.97	22.1667	3	39	11.2	7.38633	8.00823	2.871	2.19833	1.31
720	Dense	Green	Scattered	Little bend	Intermediate	None	None	Large	Long	Strong	5	136.333	5.37667	21.5	1.33333	41.3333	9.95	6.99233	8.49997	2.98967	2.25867	1.32633
721	Dense	Green	Lateral	Little bend	Little dense	None	None	Intermediate	Intermediate	Weak	6	127	5.21667	17.7333	2.33333	27	8.15	5.94367	8.2336	3.217	2.26867	1.42667
722	Dense	Green	Lateral	Little bend	Little dense	None	None	Small	Intermediate	Intermediate	7.33333	151.333	6.7	67.3	3.66667	39	14.325	8.71933	7.59813	2.74967	2.21133	1.24767
723	Dense	Green	Lateral	Little bend	Little dense	None	None	Small	Intermediate	Weak	5.33333	144	5.12333	48.6333	1.66667	48.6667	14.225	9.465	8.2172	2.89533	2.27867	1.275
724	Dense	Green	Lateral	Little bend	Little dense	None	Few	Small	Intermediate	Weak	5.66667	114.333	7.65333	22.4667	2	44.6667	18.175	13.559	8.0661	3.101	2.28	1.36767
725	Dense	Green	Lateral	Little bend	Little dense	None	Few	Small	Intermediate	Weak	4	118.667	6.60333	23.7667	1.33333	47.3333	9.625	6.59767	7.34007	3.01133	2.122	1.42167
726	Dense	Green	Lateral	Little bend	Little dense	None	Few	Small	Intermediate	Weak	5.66667	115.333	6.70333	14.7667	1.33333	42.3333	12.475	10.1773	7.7125	2.80233	2.24033	1.25367
727	Dense	Green	Lateral	Little bend	Little dense	None	None	Small	Intermediate	Intermediate	6	114.333	6.01667	22.7667	1.33333	37.6667	9.35	6.73267	8.3248	2.84967	2.267	1.26167
728	Dense	Green	Lateral	Little bend	Little dense	None	None	Small	Short	Strong	6	126.667	7.04	42.6	1.33333	30.3333	9.85	6.071	7.63483	2.95233	2.13767	1.38867
729	Dense	Green	Lateral	Little bend	Little dense	None	None	Small	Short	Intermediate	6	124	6.28	35.2333	1.33333	30.6667	11.125	6.81467	7.5858	2.98	2.16767	1.37933
730	Dense	Green	Lateral	Little bend	Little dense	None	None	Small	Intermediate	Intermediate	6	129.667	6.91	20.8333	2	42	9	7.51633	7.6947	2.87	2.087	1.37867
731	Dense	Green	Lateral	Little bend	Little dense	None	None	Small	Intermediate	Intermediate	6.33333	132.667	6.69333	38.2667	1.33333	39.3333	8.85	5.78067	7.9792	3.02633	2.15433	1.40967
732	Dense	Green	Lateral	Little bend	Little dense	None	None	Small	Intermediate	Strong	6.66667	136.667	7.57	29.1667	3	41.3333	8.725	6.595	8.45373	2.752	2.33	1.18967
733	Dense	Green	Lateral	Little bend	Little dense	None	Few	Small	Intermediate	Intermediate	6.66667	130.333	8.40667	44.0333	1.33333	38.6667	12.6	9.216	7.79947	2.714	2.226	1.22333
734	Dense	Green	Lateral	Little bend	Little dense	None	None	Small	Short	Strong	5	138	6.36	33.0667	1.66667	36.3333	12.1	7.79567	8.4941	2.836	2.27033	1.25233
735	Dense	Green	Lateral	Little bend	Little dense	None	Few	Small	Intermediate	Strong	6	125	6.07333	33.9	1.33333	41	12.2	6.51933	7.92907	2.67733	2.218	1.211
736	Dense	Green	Lateral	Little bend	Little dense	None	None	Small	Short	Weak	6	146.667	8.46	50.4333	2	54.3333	8.475	5.64633	7.1161	2.78933	2.248	1.24633
737	Dense	Green	Lateral	Little bend	Little dense	None	None	Large	Intermediate	Strong	7.66667	138	7.13	38.0667	2	33	14.075	9.70633	7.1439	2.71467	2.175	1.251
738	Dense	Green	Lateral	Little bend	Little dense	None	Few	Small	Intermediate	Intermediate	7.33333	141.333	7.57667	68.9	1	48.3333	8.75	5.48	7.9018	2.82033	2.31833	1.224
739	Dense	Green	Lateral	Little bend	Intermediate	None	None	Large	Long	Strong	7	150.333	8.59	59.8333	1.66667	40	10.975	6.51667	8.26237	2.723	2.40333	1.13533
740	Dense	Green	Lateral	Little bend	Intermediate	None	None	Small	Short	Intermediate	7.33333	146	7.12	46.7333	2	37.3333	9.875	7.42367	7.89603	2.943	2.28767	1.29333
741	Dense	Green	Lateral	Little bend	Intermediate	None	None	Small	Short	Intermediate	7.33333	134.333	8.68	45.9667	1.66667	49.6667	10.425	7.50267	7.8167	2.915	2.26167	1.29667
742	Dense	Green	Lateral	Little bend	Intermediate	None	None	Small	Short	Intermediate	7.66667	150.667	8.73333	65.6667	2	45.6667	13.075	8.08133	8.40713	2.96767	2.23267	1.33533
743	Dense	Green	Lateral	Little bend	Intermediate	None	None	Intermediate	Short	Strong	6.33333	134.333	6.53	47.9	2	44.6667	12.525	8.88633	8.2816	2.92667	2.18667	1.34433
744	Dense	Green	Lateral	Little bend	Intermediate	None	None	Intermediate	Short	Intermediate	5.66667	143	6.08333	39.3667	2.33333	44.5	7.025	4.612	7.87157	3.05033	2.2	1.392
745	Dense	Green	Lateral	Little bend	Intermediate	None	Few	Large	Long	Intermediate	5.33333	114.667	8.41333	32.3333	1.33333	46.5	12.55	8.983	7.8738	2.78367	2.188	1.274
746	Dense	Green	Lateral	Little bend	Intermediate	None	None	Small	Intermediate	Strong	8	151.1	8.19	26.0667	1.66667	45	13.95	9.17267	7.17693	2.92867	2.25933	1.308
747	Dense	Green	Lateral	Little bend	Intermediate	None	None	Small	Short	Intermediate	7.66667	146	7.84	37.0667	2	37.8333	11.2	8.00533	7.35587	2.86633	2.20967	1.30433
748	Dense	Green	Lateral	Little bend	Intermediate	None	None	Small	Intermediate	Intermediate	6	132.333	6.88	46.4667	2.33333	45.3333	11.625	8.65667	7.72797	2.857	2.32	1.23567
749	Dense	Green	Lateral	Little bend	Intermediate	None	None	Small	Short	Strong	6.66667	146	5.67333	23.2	1.33333	45.8333	12.625	8.38267	7.30487	2.571	2.10533	1.225
750	Dense	Green	Lateral	Little bend	Little dense	None	None	Small	Intermediate	Weak	7	145.167	8.88	9.43333	1.33333	45.7333	12.15	7.18667	8.10113	2.77	2.23767	1.24733
751	Dense	Green	Lateral	Little bend	Intermediate	None	None	Intermediate	Long	Intermediate	7.33333	132.733	7.15667	43.3667	2	43	12.625	8.641	7.9755	2.90833	2.21733	1.32033
752	Dense	Green	Lateral	Little bend	Intermediate	None	None	Small	Long	Weak	7	135.567	6.31333	36.1667	2	44.1667	11.675	8.88933	7.9392	2.87867	2.326	1.24233
753	Dense	Green	Lateral	Little bend	Intermediate	None	Few	Small	Intermediate	Intermediate	6.33333	133.167	4.53667	28.3667	1.33333	50.4	10.85	8.12633	8.3769	2.896	2.26733	1.281
754	Dense	Green	Lateral	Little bend	Intermediate	None	None	Small	Intermediate	Strong	6.33333	152.233	7.02333	25.5	2.33333	42.0667	12.875	8.11467	8.51673	2.94	2.29167	1.286
755	Dense	Green	Lateral	Little bend	Intermediate	None	None	Small	Short	Strong	7	129.833	8.17333	31.9333	1.33333	34	13.175	9.19033	6.81637	2.73833	2.20567	1.24667
756	Dense	Green	Lateral	Little bend	Intermediate	None	None	Large	Intermediate	Weak	5.66667	80.0667	7.19333	41.7667	2	43.1667	10.475	7.59	7.58087	2.55733	2.09767	1.22633
757	Dense	Green	Lateral	Little bend	Intermediate	None	None	Small	Short	Intermediate	6.66667	123.4	6.55	25.6667	1.33333	35	10.175	6.807	9.0144	3.20567	2.34933	1.37233
758	Dense	Green	Lateral	Little bend	Sparse	None	None	Large	Intermediate	Strong	6.33333	122.333	5.94333	26.3333	2	50	7.55	4.95967	7.413	3.05867	2.176	1.41167
759	Dense	Green	Lateral	Little bend	Intermediate	None	Few	Large	Intermediate	Weak	7	112.333	6.09333	19.1333	1.33333	51.8333	8.875	5.814	7.61643	2.946	2.2	1.34333
760	Dense	Green	Lateral	Little bend	Intermediate	None	Few	Large	Intermediate	Intermediate	6	128.667	7.06333	29	2	43.8333	10.35	7.16667	8.87483	2.98	2.302	1.29833
761	Dense	Green	Lateral	Little bend	Intermediate	None	None	Small	Short	Intermediate	6	140.333	6.01	25.6333	1.33333	38.4667	7.925	4.79367	6.6167	3.05033	2.03867	1.50267
762	Dense	Green	Lateral	Little bend	Intermediate	None	None	Small	Short	Weak	6.66667	135.2	7.14667	38.3	1.66667	41.1	6.7	5.857	8.4468	2.849	2.27233	1.25767
763	Dense	Green	Lateral	Little bend	Intermediate	None	None	Small	Intermediate	Intermediate	7	145.667	8.00333	35.7333	1.33333	42.3667	9.425	5.967	7.94637	3.014	2.249	1.34467
764	Dense	Green	Lateral	Little bend	Little dense	None	None	Small	Intermediate	Intermediate	8	153.067	7.75333	56.3333	2.33333	39.0333	10.4	6.76533	9.52907	3.07467	2.403	1.28467
765	Dense	Green	Lateral	Little bend	Little dense	None	None	Small	Short	Weak	7	144.167	7.8	49.1333	1.33333	35.7	8.925	6.408	8.90703	2.90667	2.266	1.29133
766	Dense	Green	Lateral	Little bend	Intermediate	None	None	Small	Long	Strong	7.66667	126.667	7.64	27.6667	2.66667	51	7.825	6.06967	7.0084	2.89333	2.073	1.40767
767	Dense	Green	Lateral	Little bend	Little dense	None	None	Small	Intermediate	Strong	7	132.833	6.11333	28.4333	2	38.6667	9.575	5.44967	8.37067	3.00933	2.34433	1.28967
768	Dense	Green	Lateral	Little bend	Little dense	None	None	Small	Intermediate	Intermediate	7	130	8.62333	42.0333	1.33333	46.0333	9.7	6.52467	7.82857	2.98167	2.247	1.332
769	Dense	Green	Lateral	Little bend	Intermediate	None	None	Small	Short	Intermediate	5.66667	134.667	7.73667	37.4667	1.33333	38.4	13.15	9.466	8.24403	2.94333	2.24633	1.31567
770	Dense	Green	Lateral	Little bend	Intermediate	None	None	Large	Intermediate	Strong	7.33333	128	7.34667	34.8	2	44.5	12.15	8.36833	8.4169	2.78733	2.177	1.29533
771	Dense	Green	Lateral	Little bend	Little dense	None	None	Small	Intermediate	Weak	6.66667	142.333	9.28333	37.8	1.33333	41.0667	11.625	7.879	8.10013	2.985	2.29767	1.305
772	Dense	Green	Lateral	Little bend	Intermediate	None	None	Intermediate	Short	Intermediate	7	146	8.56333	50	1.66667	39.5	13.1	6.09867	8.18477	2.98467	2.294	1.30367
773	Dense	Green	Lateral	Little bend	Intermediate	None	None	Small	Intermediate	Strong	6.33333	142.5	7.63333	63.4667	1.66667	34.9	12.65	7.564	8.08143	3.15933	2.33233	1.35833
774	Dense	Green	Lateral	Little bend	Intermediate	None	None	Small	Intermediate	Intermediate	6.33333	139.333	9.16667	53.8	1	37.0667	16.825	12.269	8.04667	3.10533	2.32867	1.33633
775	Dense	Green	Lateral	Little bend	Little dense	None	None	Small	Intermediate	Strong	7.66667	134.467	8.43	34.4667	2	38.2	9.525	6.01067	8.33653	3.119	2.36433	1.325
776	Dense	Green	Lateral	Little bend	Intermediate	None	None	Large	Intermediate	Intermediate	7.66667	142.467	9.88333	28.6667	1.33333	39	12.825	9.687	7.58567	2.95133	2.214	1.34267
777	Dense	Green	Scattered	Little bend	Intermediate	None	None	Small	Intermediate	Strong	6.33333	146.1	8.85333	72.2667	1.33333	40.6667	12.525	10.0163	8.26547	2.88167	2.228	1.29867
778	Dense	Green	Lateral	Little bend	Intermediate	None	None	Small	Short	Intermediate	5.66667	144	10.3333	81.3333	2	38.5	11.4	9.744	7.92613	3.04167	2.24867	1.36167
779	Dense	Green	Lateral	Little bend	Intermediate	None	None	Small	Intermediate	Strong	6.66667	138.333	6.44	47.7	1.66667	36.6	7.025	6.38767	7.50257	2.94533	2.169	1.36133
780	Dense	Green	Scattered	Little bend	Intermediate	None	None	Large	Intermediate	Weak	6.66667	132.933	8.38667	29.5667	1.66667	45.5667	12.15	9.02933	6.6041	2.90133	2.263	1.28733
781	Dense	Green	Lateral	Little bend	Intermediate	None	None	Large	Short	Weak	7	136.9	7.43	63.5	2	31.3	11.4	8.86	8.9436	3.12867	2.366	1.32933
782	Dense	Green	Lateral	Little bend	Intermediate	None	None	Intermediate	Short	Strong	5.66667	145.333	8.94667	51.6667	2	37.2	17.025	12.6557	7.94777	3.04333	2.258	1.35767
783	Dense	Green	Lateral	Little bend	Intermediate	None	None	Small	Intermediate	Weak	6.66667	158.533	9.02667	68.9667	2	43.4667	13.65	9.98633	8.1581	2.96233	2.37267	1.257
784	Dense	Green	Lateral	Little bend	Intermediate	None	None	Small	Short	Intermediate	7	146.733	7.3	62.5	1.66667	45.6333	10.725	8.398	8.31593	3.03233	2.254	1.349
785	Dense	Green	Lateral	Little bend	Intermediate	None	None	Intermediate	Intermediate	Intermediate	7	139.833	8.06333	59.1333	2.66667	39.3333	10.9	6.46067	6.986	2.94133	2.17333	1.36867
786	Dense	Green	Lateral	Little bend	Intermediate	None	None	Intermediate	Intermediate	Weak	7	145.233	9.35333	37.9	1.33333	41.4	12.675	9.14967	8.2516	3.098	2.32367	1.338
787	Dense	Green	Lateral	Little bend	Intermediate	None	None	Small	Long	Strong	8	148.333	7.95667	37.4667	1.66667	39.9	14.075	10.6753	8.17003	2.997	2.25367	1.34167
788	Dense	Green	Scattered	Little bend	Intermediate	None	None	Large	Short	Strong	7	143.133	7.12	67.0667	1.66667	45.6667	12.775	9.77833	7.536	2.926	2.11533	1.39567
789	Dense	Green	Lateral	Little bend	Intermediate	None	None	Small	Short	Strong	7	140.067	8.31333	39.4667	3.33333	40.9333	24	17.988	8.0994	2.97367	2.33733	1.27733
790	Dense	Green	Scattered	bend	Sparse	None	Few	Large	Long	Weak	6	130.667	5.73333	33.9	2.33333	54.7667	20.025	11.9077	6.43953	2.96833	2.14667	1.38833
791	Dense	Green	Scattered	Little bend	Sparse	Few	Few	Small	Short	Intermediate	5.66667	135.333	7.28	27	2.33333	50.3333	9.25	6.16667	7.65917	3.03367	2.184	1.39567
792	Dense	Green	Lateral	Erect	Little dense	Few	None	Intermediate	Long	Strong	10.3333	139	7.38	35.7	2	47.6667	11.05	7.71267	7.61553	2.96233	2.261	1.31433
793	Dense	Green	Lateral	bend	Sparse	None	None	Large	Short	Strong	5.66667	117.333	6.97667	11.9	3	45.3333	6.975	4.14233	7.27953	2.95533	2.179	1.36
794	Dense	Green	Compact	bend	Little dense	None	None	Small	Short	Strong	6	152.667	8.82333	55.2	3	26	11.675	7.859	8.1826	2.935	2.28133	1.29733
795	Dense	Green	Lateral	Little bend	Little dense	None	None	Large	Short	Intermediate	6	123.333	7.78667	20.2667	2.33333	49.6667	11.05	6.614	6.67437	2.77233	2.055	1.35467
796	Dense	Green	Lateral	bend	Intermediate	None	None	Small	Long	Weak	6.66667	160	7.16333	37.5	1.66667	42	16.525	10.095	7.6846	2.937	2.13767	1.37867
797	Dense	Green	Lateral	bend	Intermediate	None	None	Small	Short	Strong	5.66667	147	7.22333	39.7	2	40.3333	12.3	9.41033	7.3473	2.92	2.18467	1.34167
798	Dense	Green	Lateral	bend	Intermediate	None	None	Small	Short	Strong	7.33333	154.333	6.03	23.2	2.33333	37.6667	12.45	8.54867	7.46503	2.85467	2.181	1.313
799	Dense	Green	Lateral	Little bend	Intermediate	None	Few	Small	Long	Strong	7.66667	158.333	9.93667	35.2333	3.33333	48	10.85	8.702	8.01423	2.82267	2.32133	1.22633
800	Dense	Purple	Lateral	bend	Intermediate	Few	None	Intermediate	Intermediate	Intermediate	4	118.333	6.34667	21.3333	1.66667	46.3333	8.05	6.30667	7.398	2.94167	2.095	1.409
801	Sparse	Green	Scattered	Little bend	Sparse	None	None	Large	Short	Intermediate	4.66667	90.6667	4.70333	9.73333	3.66667	40	8.025	5.82567	6.16337	2.67367	1.92267	1.39567
802	Dense	Purple	Scattered	bend	Sparse	Many	None	Large	Short	Weak	4.66667	120.333	6.31333	16.3667	2.66667	46.6667	9.25	6.41467	7.76193	2.904	2.13867	1.365
803	Dense	Purple	Scattered	Little bend	Sparse	Many	None	Large	Intermediate	Intermediate	4.33333	113	4.64667	8.56667	3	31.6667	4.775	4.383	8.12953	3.156	2.10233	1.50633
804	Dense	Green	Scattered	Little bend	Intermediate	None	None	Small	Short	Intermediate	8.33333	154.467	10.8833	81.4333	1.33333	31.9667	11.175	7.39933	8.18513	2.85467	2.241	1.28267
805	Dense	Purple	Scattered	bend	Sparse	None	Few	Large	Intermediate	Weak	4.66667	95.3333	6.01333	7.96667	2.33333	28.6667	7.45	5.47667	6.68673	2.875	2.077	1.39
806	Intermediate	Purple	Lateral	Little bend	Intermediate	None	None	Small	Short	Weak	6	105.667	5.36333	7.23333	3	37.6667	8.8	6.38767	6.07203	2.80933	1.95833	1.43967
807	Intermediate	Purple	Compact	Little bend	Sparse	None	None	Small	Short	Strong	2	65.6667	4.99333	5.86667	2	20.3333	2	1.28467	5.91923	2.58433	1.96767	1.31733
808	Intermediate	Purple	Scattered	Little bend	Intermediate	Many	None	Large	Short	Strong	4.66667	66.3333	3.88	2.7	2	14	3.3	2.16233	6.05203	2.677	2.04367	1.313
809	Sparse	Purple	Compact	Little bend	Little dense	None	None	Intermediate	Short	Strong	4.66667	80.3333	4.16667	4.26667	2.66667	31.3333	7.275	5.312	6.3411	2.65933	2.039	1.30933
810	Intermediate	Purple	Compact	bend	Sparse	None	None	Large	Intermediate	Intermediate	5.33333	85	4.78667	5	1.33333	31	10.375	6.46967	5.7651	2.649	1.981	1.34267
811	Intermediate	Purple	Compact	Little bend	Sparse	Few	None	Large	Intermediate	Intermediate	4.33333	83	4.32	4.56667	2	26.6667	8.0425	5.22433	5.61493	2.841	2.00733	1.426
812	Sparse	Purple	Scattered	Erect	Sparse	None	None	Small	Intermediate	Intermediate	4.33333	74.3333	4.8	9.7	2.66667	28.6667	5.725	4.038	5.60677	2.66367	1.97933	1.35033
813	Sparse	Purple	Scattered	Little bend	Sparse	Few	None	Large	Intermediate	Weak	3.66667	81.6667	5.03333	1.53333	2.33333	26.6667	8.275	5.62033	5.89573	2.77333	2.02	1.37667
814	Dense	Purple	Lateral	Erect	Little dense	Many	None	Large	Intermediate	Weak	4.33333	82	4.52	3	2.66667	29	10.525	7.00133	6.17753	2.65333	2	1.335
815	Dense	Purple	Lateral	Little bend	Intermediate	Many	Few	Large	Short	Weak	5.33333	75.3333	4.93333	5.66667	3	20.6667	8.05	4.893	6.21027	2.627	2.03133	1.296
816	Sparse	Purple	Scattered	Little bend	Sparse	Many	Few	Large	Short	Weak	4.33333	94.3333	7.98	5.66667	2.66667	27.3333	5.05	3.80667	5.59783	2.67833	1.94767	1.37933
817	Dense	Purple	Lateral	Little bend	Sparse	Many	Few	Small	Intermediate	Weak	4.33333	88.6667	4.71	4.96667	2.66667	36.6667	5	4.10933	6.7227	2.72533	2.084	1.31067
818	Sparse	Purple	Scattered	Erect	Sparse	None	Few	Large	Intermediate	Weak	6.66667	84.3333	4.97333	3.26667	2	31	5.375	3.93433	5.98617	2.64967	2.00033	1.33
819	Sparse	Purple	Scattered	Little bend	Sparse	Many	None	Large	Intermediate	Weak	3.33333	77.6667	4.46667	4.56667	2	31.3333	8.1	5.113	5.71273	2.63167	1.91267	1.38033
820	Sparse	Purple	Scattered	Little bend	Sparse	Many	Few	Small	Short	Weak	5.33333	82	4.23	8.13333	1.33333	25	7.675	4.48133	5.416	2.71667	1.99067	1.37167
821	Dense	Purple	Scattered	Erect	Sparse	Few	Many	Small	Short	Weak	5	82	4.8	3.26667	3.33333	29	7.125	4.83167	5.9933	2.646	1.99167	1.332
822	Dense	Purple	Scattered	Little bend	Sparse	Many	Few	Large	Long	Weak	4.33333	84.6667	4.75667	9.3	1.33333	31.6667	7.225	5.49933	6.0958	2.76667	2.02733	1.37267
823	Dense	Purple	Scattered	Little bend	Sparse	Many	Many	Intermediate	Intermediate	Weak	5	85.6667	4.33	6.6	2.33333	30.3333	7.15	4.20633	5.8871	2.68233	2.01	1.339
824	Sparse	Purple	Scattered	Little bend	Sparse	None	Intermediate	Intermediate	Intermediate	Intermediate	4	79.3333	4.70667	6.83333	3	38.6667	5.725	3.95333	5.6408	2.74333	1.96833	1.397
825	Sparse	Purple	Lateral	Little bend	Little dense	None	Intermediate	Intermediate	Intermediate	Weak	4.33333	78	4.37	5.26667	3.33333	22	5.875	5.43067	7.23337	2.68633	2.15333	1.25133
826	Sparse	Purple	Lateral	bend	Little dense	Few	Intermediate	Small	Short	Intermediate	4	80	3.83667	6.5	3	25.6667	7.95	6.571	7.12663	2.73167	2.15867	1.26933
827	Intermediate	Purple	Compact	bend	Little dense	None	Many	Small	Short	Intermediate	6	91.6667	4.45667	5.5	2.66667	33	8.05	5.84067	6.2969	2.54367	2.12667	1.21033
828	Sparse	Purple	Scattered	Little bend	Sparse	Many	Intermediate	Intermediate	Intermediate	Intermediate	5.33333	79.3333	4.39667	6.16667	2.33333	26	7.5	5.96333	5.74617	2.656	1.94167	1.37233
829	Intermediate	Purple	Scattered	Little bend	Sparse	Many	Intermediate	Intermediate	Intermediate	Weak	4.33333	76.6667	4.33333	4.16667	2	24	6.925	4.91967	5.44663	2.64633	1.92233	1.38167
830	Dense	Green	Scattered	Erect	Sparse	None	None	Small	Intermediate	Weak	5.66667	87.6667	4.76333	9.9	2.66667	30.3333	5.7	3.798	5.69273	2.63333	1.94433	1.36033
831	Sparse	Green	Scattered	bend	Sparse	None	None	Small	Short	Weak	3.33333	90.3333	3.19	9.33333	1.33333	29	6.8	5.771	7.45453	2.76767	2.19767	1.26567
832	Sparse	Green	Compact	bend	Little dense	Few	None	Intermediate	Intermediate	Weak	4	80	3.42667	4.46667	3	24.6667	6.975	5.56	6.17663	2.76267	2.04833	1.35167
833	Sparse	Green	Lateral	Little bend	Sparse	None	None	Large	Short	Weak	4.66667	69.6667	3.88333	3.13333	3	31	4.5	2.82233	6.23767	2.79367	2.003	1.39867
834	Sparse	Green	Scattered	Little bend	Sparse	Many	Few	Intermediate	Long	Weak	3.66667	76	4.13333	3.6	3	26.3333	6.25	5.17333	5.76797	2.65	1.98733	1.336
835	Dense	Green	Lateral	Little bend	Little dense	Many	Few	Small	Short	Intermediate	3.66667	57.6667	4.31333	3.23333	1	23.3333	5.425	4.07433	5.51873	2.81667	1.92233	1.47233
836	Dense	Green	Scattered	Erect	Sparse	None	None	Intermediate	Long	Weak	5.66667	94	4.16333	7.43333	2.33333	35.3333	5.05	4.15567	5.45907	2.60033	1.899	1.37533
837	Sparse	Green	Lateral	bend	Sparse	None	Few	Small	Long	Weak	5.33333	105.667	5.67667	15.6333	1.66667	27.6667	8.9	7.052	7.92257	2.83833	2.28567	1.245
838	Dense	Green	Lateral	bend	Sparse	None	None	Intermediate	Intermediate	Weak	6.33333	113.333	7.84333	19.2333	2.66667	37	7.95	6.153	7.50737	2.66433	2.19367	1.218
839	Dense	Green	Lateral	bend	Sparse	None	Few	Intermediate	Short	Strong	5.33333	118.667	5.75333	11.5667	2.33333	39.3333	8.325	6.092	6.43877	2.874	2.03933	1.41233
840	Dense	Green	Lateral	Little bend	Sparse	Few	Few	Large	Long	Intermediate	6.66667	128.333	7.06667	26.6	1.66667	43.3333	9.275	6.98333	6.5006	2.62533	1.98	1.335
841	Dense	Green	Scattered	Little bend	Sparse	Many	Few	Large	Intermediate	Strong	5	116.333	4.30333	13.6333	2.33333	31.6667	7.15	4.74867	6.47023	2.97933	1.991	1.504
842	Dense	Green	Lateral	Little bend	Sparse	None	Few	Large	Short	Intermediate	6	117.667	5.22	10.7	1.33333	46	5.5	4.69367	7.08863	2.96133	2.02533	1.47167
843	Sparse	Green	Scattered	Little bend	Intermediate	Many	None	Intermediate	Intermediate	Intermediate	4.33333	85	4.02667	6.4	3	35.6667	4.025	3.23767	6.30733	2.97067	1.94867	1.52867
844	Sparse	Green	Lateral	bend	Little dense	Few	None	Intermediate	Intermediate	Intermediate	4.66667	96.6667	4.75	9.4	3.66667	33.3333	8	6.274	7.36507	2.84833	2.166	1.32367
845	Dense	Green	Compact	bend	Little dense	None	Few	Large	Short	Weak	5.66667	105.667	5.14	12.3667	1.33333	35.3333	7.575	5.75533	7.74353	2.70133	2.18867	1.23767
846	Dense	Green	Lateral	bend	Sparse	Many	Few	Intermediate	Intermediate	Intermediate	6	120	5.63	21.9667	1.66667	41.6667	12.9	10.424	7.94807	2.95733	2.155	1.37767
847	Sparse	Green	Scattered	Erect	Sparse	Many	None	Intermediate	Intermediate	Weak	4.33333	69.3333	4.14333	8.23333	1.33333	26	4.525	3.56233	6.25967	2.87767	1.962	1.47
848	Dense	Green	Lateral	bend	Intermediate	None	None	Intermediate	Intermediate	Intermediate	6	113	5.52667	7.33333	3	40.3333	8.625	7.04667	7.7159	2.799	2.10933	1.333
849	Dense	Green	Lateral	bend	Sparse	None	Few	Large	Intermediate	Intermediate	5.66667	120	5.37	14.3667	2.33333	46.6667	7.825	5.81367	7.53333	2.73767	2.156	1.27433
850	Sparse	Green	Scattered	Erect	Sparse	Many	None	Small	Intermediate	Intermediate	3.33333	33.6667	5.29667	4.26667	3.66667	33	6.15	4.322	6.53867	2.80267	1.988	1.415
851	Dense	Green	Lateral	bend	Intermediate	None	None	Small	Intermediate	Strong	7	114.333	8.05333	10.5667	2.33333	34	9.675	6.70167	7.49067	2.846	2.09167	1.374
852	Dense	Green	Lateral	bend	Sparse	None	Intermediate	Intermediate	Long	Weak	4.33333	100.333	5.28667	34.2667	1.66667	42.3333	3.425	2.11567	6.0014	2.69867	2.05333	1.32033
853	Sparse	Green	Lateral	Little bend	Sparse	Few	Intermediate	Large	Intermediate	Strong	7	117.667	6.33	4.23333	1.66667	42.6667	10.425	8.08433	7.47707	2.793	2.23467	1.25533
854	Dense	Green	Lateral	Little bend	Intermediate	None	None	Intermediate	Short	Strong	5.66667	116.333	6.90333	13.6667	2.33333	44	7.9	5.3	7.04247	2.84233	1.99533	1.42967
855	Intermediate	Green	Compact	Little bend	Little dense	None	None	Small	Intermediate	Weak	6.66667	110.667	6.55	24.0333	1.33333	49	12.925	9.09733	7.22293	2.99567	2.05633	1.46333
856	Sparse	Green	Lateral	Little bend	Little dense	Few	None	Intermediate	Long	Weak	5	117.333	5.74333	13.5	2	35.6667	11.5	8.003	7.5534	3.00433	2.10633	1.43
857	Sparse	Green	Scattered	Erect	Sparse	None	None	Intermediate	Intermediate	Weak	4	48.6667	5.36667	4	3	28.6667	5.475	3.644	6.58737	2.893	1.97633	1.46633
858	Intermediate	Green	Scattered	bend	Sparse	None	None	Intermediate	Short	Intermediate	6	117	6.05	21.8667	1.66667	37	5.725	5.43133	7.0066	2.863	2.039	1.40867
859	Sparse	Green	Scattered	bend	Sparse	Few	None	Intermediate	Intermediate	Intermediate	4.33333	61.6667	4.56333	5.9	1.66667	28.6667	4.775	3.11167	6.56443	2.70967	1.905	1.428
860	Dense	Green	Lateral	bend	Intermediate	None	None	Intermediate	Intermediate	Intermediate	7.66667	129	6.45333	13.7667	1.33333	47.3333	5.725	4.224	7.20967	2.76167	2.05967	1.34333
861	Intermediate	Green	Lateral	bend	Intermediate	None	None	Intermediate	Short	Intermediate	6	115	5.67	18.6667	1.66667	52	9.575	6.19167	7.3782	2.95533	2.169	1.36533
862	Dense	Green	Lateral	bend	Intermediate	None	Few	Intermediate	Short	Weak	6	110	5.88667	20.7333	3	36.6667	9.625	6.52233	7.35097	3.00767	2.13033	1.41733
863	Dense	Green	Compact	bend	Little dense	None	Few	Small	Long	Weak	6	140.333	6.43333	24.4333	2	41	9.4	6.86333	7.7817	2.854	2.15867	1.32833
864	Dense	Green	Lateral	Little bend	Intermediate	Few	None	Intermediate	Intermediate	Weak	6	131.333	7.03	24.4	2.33333	39	11.15	7.99333	6.83777	2.90167	2.166	1.34867
865	Dense	Green	Lateral	bend	Little dense	Many	None	Intermediate	Intermediate	Weak	6.33333	126.667	6.93667	21.9333	1.33333	45.6667	8.6	6.14867	7.13253	2.78567	2.188	1.28067
866	Dense	Green	Lateral	bend	Intermediate	None	Intermediate	Large	Long	Weak	5	94.3333	4.30333	9.1	3	37.6667	4.675	3.33533	7.2905	3.058	2.213	1.38733
867	Dense	Green	Scattered	bend	Sparse	None	Few	Large	Intermediate	Intermediate	3	82	4.48	9.3	3.66667	35	3.725	2.71233	7.01807	2.904	2.134	1.36633
868	Intermediate	Green	Lateral	Erect	Intermediate	None	None	Large	Intermediate	Weak	7	144.667	8.2	34.6	2	33.6667	10	5.85733	7.30087	2.7	2.09167	1.29633
869	Dense	Green	Lateral	bend	Intermediate	Many	Few	Intermediate	Short	Weak	7.66667	157.667	8.93	25.7333	1.66667	60.3333	13.4	9.299	7.36647	2.915	2.223	1.31467
870	Dense	Green	Lateral	bend	Intermediate	None	None	Intermediate	Long	Strong	7	140	10.0867	21.2333	1.33333	31.3333	8.425	5.97433	6.10693	2.90233	2.05333	1.42467
871	Dense	Green	Lateral	Little bend	Intermediate	None	None	Intermediate	Long	Intermediate	6	123.667	7.63333	27.6667	1.33333	40	13.35	8.498	7.0757	2.86867	2.11733	1.36133
872	Dense	Green	Scattered	Erect	Sparse	Many	None	Large	Intermediate	Weak	4	70.6667	4.35667	2.63333	1.66667	33.3333	5.55	3.461	6.46123	2.92733	1.998	1.467
873	Sparse	Green	Lateral	bend	Intermediate	None	Few	Intermediate	Long	Weak	7	126.667	7.20667	23.8333	1.33333	41	10.325	7.69867	7.9448	2.92033	2.245	1.307
874	Sparse	Green	Lateral	Little bend	Intermediate	Few	None	Small	Intermediate	Strong	5.66667	121.667	6.29667	16.9	2.66667	32	14.9	8.862	7.69127	2.95333	2.275	1.30533
875	Dense	Green	Lateral	bend	Little dense	None	None	Large	Intermediate	Weak	6.33333	142	7.29	16.7	3	46.3333	8.85	6.71533	7.692	2.871	2.21367	1.30233
876	Sparse	Green	Compact	bend	Little dense	None	None	Intermediate	Short	Weak	6.33333	146.333	5.68333	42.8667	2.66667	32	16.075	12.48	8.0323	2.968	2.24233	1.33367
877	Dense	Green	Lateral	bend	Little dense	None	None	Small	Intermediate	Strong	6.33333	136.667	6.32667	28.8333	2.33333	35.6667	11.95	9.17667	7.8574	2.89567	2.214	1.31167
878	Dense	Green	Compact	bend	Little dense	None	Few	Large	Short	Strong	6	133.667	7.63	33.8667	2	41	12.525	9.401	8.1002	3.00033	2.23067	1.35133
879	Dense	Green	Compact	bend	Little dense	None	None	Intermediate	Short	Weak	5.66667	129	6.01667	11.9	2.66667	45.6667	9.875	6.82767	8.0186	2.93633	2.179	1.355
880	Dense	Green	Compact	bend	Little dense	None	None	Small	Intermediate	Strong	6.66667	136.667	6.69333	31.1333	2.66667	34.3333	11.35	8.70067	7.24297	2.69333	2.174	1.244
881	Dense	Green	Compact	bend	Intermediate	None	None	Small	Short	Intermediate	5.66667	130	6.86667	18.9	3	41.3333	7.7	5.704	6.82063	2.932	2.02933	1.46033
882	Sparse	Green	Scattered	bend	Intermediate	Many	None	Large	Long	Weak	4.66667	112	5.06	11.8333	2.33333	34.6667	6.1	3.48867	7.11823	2.929	2.06	1.43333
883	Dense	Purple	Lateral	bend	Intermediate	Many	Few	Intermediate	Intermediate	Weak	5.33333	130	7.47333	20.4333	1.33333	37.3333	7.375	5.50367	8.62207	2.86233	2.32867	1.23267
884	Sparse	Green	Scattered	bend	Sparse	None	None	Large	Short	Weak	6.66667	116.667	6.07667	17.0333	1.66667	35.3333	6.3	4.85233	7.7194	3.02567	2.19933	1.379
885	Sparse	Green	Lateral	bend	Intermediate	None	Intermediate	Intermediate	Long	Weak	6	131.667	6.65	42.7	1.33333	45.6667	13.375	10.143	7.91373	2.98867	2.198	1.366
886	Sparse	Green	Scattered	Erect	Sparse	Many	Intermediate	Small	Intermediate	Weak	4.66667	58.3333	5.24667	6.4	2	32.3333	5.375	3.71767	5.40447	2.93267	1.89867	1.54933
887	Dense	Green	Lateral	bend	Sparse	None	Few	Small	Long	Strong	7.66667	121	7.06333	35.0333	2	54.6667	11.925	6.918	8.17413	2.792	2.18667	1.28367
888	Sparse	Green	Scattered	Little bend	Sparse	None	Few	Large	Short	Weak	6.33333	120	6.18	11.9	2.66667	19.6667	7.825	6.30433	6.06753	2.628	1.966	1.34767
889	Dense	Green	Lateral	Little bend	Little dense	None	None	Small	Short	Weak	5.33333	143.667	7.55	39.0667	3	30.6667	10.775	7.89533	7.8918	2.814	2.279	1.238
890	Intermediate	Purple	Lateral	Little bend	Intermediate	None	None	Small	Intermediate	Weak	7	146.667	8.12	27.1	2.33333	45.6667	13.475	10.7303	8.03287	2.89067	2.253	1.286
891	Intermediate	Green	Lateral	Little bend	Intermediate	None	Intermediate	Intermediate	Long	Intermediate	5.66667	124	7.74	28.1667	1.33333	46.3333	13.4	9.54867	7.2301	2.82733	2.137	1.32867
892	Dense	Green	Lateral	Little bend	Intermediate	None	None	Intermediate	Intermediate	Strong	5.33333	124.667	6.6	14.6	1.33333	43.3333	13.375	6.684	7.00153	2.783	2.06133	1.35767
893	Dense	Green	Lateral	Little bend	Intermediate	None	Few	Large	Intermediate	Weak	5.33333	115.667	5.04667	18.1	2.66667	43.3333	8.925	6.38667	8.0161	2.85167	2.19567	1.304
894	Sparse	Green	Lateral	Little bend	Intermediate	None	None	Large	Intermediate	Weak	5.66667	138.667	5.50667	36.2	1.33333	39.6667	11.65	8.16567	7.74243	2.89367	2.23833	1.29867
895	Intermediate	Green	Lateral	Little bend	Intermediate	Many	None	Intermediate	Long	Intermediate	6.33333	139.667	7.50667	15.5	2.66667	36	7.675	6.063	6.97663	2.718	2.108	1.29567
896	Dense	Green	Lateral	Little bend	Intermediate	Few	None	Intermediate	Long	Weak	6.33333	133	8.73667	40.9	1.33333	42.6667	14.55	9.80467	7.64843	2.90633	2.24333	1.30467
897	Dense	Green	Scattered	Little bend	Intermediate	Many	None	Intermediate	Intermediate	Weak	6.66667	138.667	6.43667	37.3	1.33333	45	12.875	8.503	7.9105	2.932	2.26833	1.29733
898	Dense	Green	Scattered	Little bend	Sparse	Many	None	Intermediate	Intermediate	Weak	6	138	8.08667	34.2	1	45.3333	8.675	5.175	6.03557	2.798	1.95933	1.43433
899	Dense	Green	Compact	Little bend	Little dense	None	None	Small	Intermediate	Weak	6.66667	149	8.42	32.2	3	35.3333	16.3	10.948	8.1244	2.98067	2.321	1.287
900	Dense	Green	Compact	Little bend	Little dense	None	Few	Intermediate	Short	Weak	5.66667	149.333	6.95667	34.2333	2.33333	35	10.975	8.61233	6.75313	2.806	2.10067	1.34567
901	Dense	Green	Lateral	Little bend	Intermediate	None	None	Intermediate	Intermediate	Intermediate	7	149.333	6.08333	38.9667	1.33333	41	13.825	9.329	7.88617	3.00733	2.20033	1.37467
902	Dense	Green	Compact	bend	Little dense	Many	None	Small	Short	Weak	6.33333	153.333	7.62333	62.7333	1.33333	43.3333	9.575	6.43367	6.98523	2.91333	2.141	1.363
903	Sparse	Green	Compact	bend	Little dense	Many	None	Small	Intermediate	Weak	5.66667	140.667	7.17667	29.9667	1.66667	44.3333	11.75	7.25667	6.15107	2.72667	1.997	1.37167
904	Intermediate	Green	Lateral	Little bend	Intermediate	None	None	Small	Intermediate	Weak	6.33333	143	6.51333	13.6333	1.33333	45	9.925	6.34067	6.74353	2.82633	2.075	1.36767
905	Dense	Green	Compact	bend	Little dense	None	None	Small	Short	Strong	5.66667	140	6.77333	43.9667	1.33333	38.3333	19.2	10.9037	7.22167	2.89533	2.17467	1.33533
906	Intermediate	Green	Compact	bend	Intermediate	None	None	Small	Long	Intermediate	5.66667	137	7.28333	34.0667	1.66667	37.3333	13.225	7.62867	6.8451	2.735	2.11633	1.297
907	Intermediate	Green	Compact	Little bend	Intermediate	None	Few	Small	Long	Weak	5.33333	136.333	7.04	33.6667	2.33333	38.6667	10.65	7.80867	8.251	3.014	2.234	1.352
908	Intermediate	Green	Lateral	Little bend	Sparse	None	None	Small	Intermediate	Intermediate	6.33333	162	8.32	25.9333	1.33333	33.6667	10.7	6.09133	7.46413	2.951	2.17733	1.35933
909	Intermediate	Green	Lateral	bend	Intermediate	None	None	Large	Intermediate	Intermediate	6.33333	134.333	7.76	37.3667	1.33333	37	14.775	5.63	7.28	2.92533	2.107	1.39333
910	Intermediate	Green	Lateral	Little bend	Little dense	None	None	Small	Intermediate	Intermediate	6	154.667	8.41667	59.3667	2	37	12.475	10.0063	7.86317	2.941	2.30967	1.27733
911	Dense	Green	Lateral	bend	Little dense	None	None	Small	Intermediate	Weak	6.33333	158.333	7.88667	46.2333	2.33333	45	11.95	8.107	7.59217	2.89633	2.29533	1.266
912	Intermediate	Green	Scattered	bend	Sparse	Few	None	Large	Long	Weak	5.66667	154	6.48667	29.5	3	50	8.45	6.05733	6.9179	2.93333	2.07267	1.427
913	Dense	Green	Lateral	Little bend	Sparse	Few	None	Small	Intermediate	Weak	5	150.333	7.07	21.5667	2.66667	48.3333	9.85	7.77967	7.63077	2.81	2.219	1.27
914	Dense	Green	Lateral	Little bend	Sparse	None	None	Small	Intermediate	Weak	7.33333	163	10.6133	42.9	1	37.3333	14.525	10.86	7.4178	2.87067	2.236	1.29433
915	Dense	Green	Lateral	Little bend	Intermediate	None	None	Intermediate	Intermediate	Weak	6.33333	170.333	10.02	44.6	1.33333	44	14	9.41367	7.19853	2.92333	2.14833	1.36433
916	Dense	Green	Lateral	Little bend	Little dense	None	None	Intermediate	Short	Weak	6.66667	162.667	8.09	41.6	2.33333	30	16.225	8.89133	5.97357	2.856	2.06467	1.395
917	Dense	Green	Scattered	Little bend	Sparse	None	None	Small	Intermediate	Intermediate	6.66667	173.333	6.04	33.2667	2.33333	46	11.775	7.10933	6.59793	3.01167	1.99467	1.515
918	Dense	Green	Lateral	Little bend	Intermediate	None	None	Intermediate	Long	Strong	7	160.667	7.54333	37.4667	2.33333	38.6667	9.95	6.63033	7.01597	2.879	2.05767	1.40333
919	Dense	Green	Lateral	Little bend	Intermediate	None	None	Small	Intermediate	Intermediate	6.33333	159.333	6.84667	58.1333	2.66667	35.6667	11.8	8.15633	7.5609	2.84967	2.232	1.28067
920	Dense	Green	Lateral	Little bend	Intermediate	None	None	Intermediate	Short	Intermediate	7	149.667	9.58667	107.067	1	53.6667	19.2	12.2017	7.85073	3.02067	2.23733	1.35567
921	Dense	Green	Compact	Little bend	Intermediate	Few	None	Intermediate	Intermediate	Weak	6.33333	144.667	9.40333	90.3333	1.33333	46	21.375	15.7973	7.52443	2.97233	2.23	1.34367
922	Intermediate	Green	Lateral	Little bend	Little dense	Few	None	Small	Long	Strong	7.33333	160.333	8.76	69.9	2	46	12.5	8.33167	8.07523	2.88267	2.14367	1.349
923	Intermediate	Green	Scattered	Little bend	Little dense	None	None	Large	Intermediate	Strong	6	161.333	8.23667	61.8333	1.66667	43.3333	13.45	7.54667	8.2	2.82	2.08233	1.35733
924	Intermediate	Green	Lateral	Little bend	Intermediate	None	None	Large	Long	Intermediate	7	167	7.75333	53.2667	3.33333	47.6667	10.675	7.30967	7.66997	2.94133	2.127	1.387
925	Dense	Green	Scattered	bend	Sparse	None	None	Small	Intermediate	Weak	7.33333	137.333	7.87333	31.5	2.33333	46.6667	8.85	5.43833	7.15517	2.86333	1.97233	1.45867
926	Dense	Green	Lateral	Little bend	Intermediate	None	None	Intermediate	Long	Weak	7	162.333	6.63667	55.1333	1.33333	37.3333	16.825	10.812	7.0471	2.77667	2.036	1.36633
927	Intermediate	Green	Lateral	Little bend	Sparse	None	None	Intermediate	Intermediate	Strong	5.66667	131	9.98	56.4667	1.33333	39.6667	14.45	7.583	6.06537	2.82833	1.97733	1.44133
928	Dense	Green	Lateral	Little bend	Intermediate	None	None	Small	Intermediate	Intermediate	7	143.667	6.33	23.4333	1.33333	42.6667	10.225	6.21867	7.5877	2.52933	1.93433	1.31367
929	Sparse	Green	Lateral	bend	Intermediate	None	None	Intermediate	Long	Weak	6.66667	140.333	9.05667	49.3	1.66667	54	11.7	9.83933	8.3218	3.04967	2.21367	1.38233
930	Intermediate	Green	Lateral	bend	Intermediate	None	None	Large	Short	Strong	6.33333	143.333	8.01333	37.9667	2.33333	40	11.4	6.46067	7.1298	2.941	2.03767	1.44733
931	Dense	Green	Scattered	Little bend	Little dense	Few	None	Small	Intermediate	Strong	5.66667	124.667	7.72667	33.9	1.66667	51.3333	9.75	6.92633	6.94237	2.911	2.007	1.45433
932	Dense	Green	Lateral	Little bend	Little dense	None	None	Intermediate	Long	Intermediate	6.33333	142.667	8.95333	43.8333	1.33333	56.6667	13.55	9.37267	8.10953	2.813	2.216	1.27167
933	Dense	Green	Lateral	bend	Intermediate	None	None	Large	Long	Weak	7.33333	134.333	8.74667	50.9667	1.33333	52.3333	10.625	7.63433	6.63333	2.789	1.97733	1.41333
934	Dense	Green	Lateral	Little bend	Intermediate	None	None	Small	Intermediate	Intermediate	5.33333	131.333	7.00667	27.6667	1.33333	43.6667	8.9	5.73033	6.71447	2.869	2.03267	1.41433
935	Dense	Green	Lateral	Little bend	Intermediate	None	None	Intermediate	Long	Weak	7	134	7.19	28.6	1	42.3333	9.45	5.59	7.14753	2.88767	2.07467	1.39533
936	Intermediate	Green	Compact	bend	Intermediate	None	None	Small	Intermediate	Strong	6.33333	141.667	8.89	46.6667	1.66667	34	18.075	10.757	7.69933	2.97333	2.23233	1.344
937	Dense	Green	Compact	bend	Intermediate	None	None	Small	Intermediate	Intermediate	5.66667	133.667	10.49	97.3667	2.33333	44.6667	12.2	6.499	6.83463	2.61433	1.96233	1.336
938	Intermediate	Green	Scattered	Little bend	Intermediate	Many	None	Large	Short	Weak	7.33333	135.333	6.36	15.9	1.66667	39.3333	10.2	7.09	7.1652	2.702	2.11733	1.281
939	Dense	Green	Lateral	bend	Intermediate	None	None	Small	Short	Weak	5.66667	140.333	7.56333	29.4333	1	38	15.8	10.094	7.84473	2.70233	2.09233	1.29633
940	Dense	Green	Lateral	bend	Little dense	None	None	Small	Short	Weak	6	150	7.56	45.9	2	45.6667	13.225	6.77467	7.78287	2.79733	2.21933	1.26267
941	Dense	Green	Lateral	Little bend	Little dense	None	None	Small	Long	Intermediate	6	136.333	7.19333	43.0333	2.33333	41.3333	9.6	6.446	7.0553	2.906	2.11233	1.382
942	Intermediate	Green	Lateral	bend	Intermediate	None	None	Intermediate	Long	Weak	6	236.667	6.49667	40.5	1.33333	51.6667	12.4	9.17667	8.09777	2.95967	2.27033	1.311
943	Intermediate	Green	Lateral	bend	Little dense	Few	None	Small	Intermediate	Weak	5.33333	127.333	8.59667	13.9333	1.33333	25.3333	14.275	11.415	5.8271	2.82533	1.97167	1.44867
944	Intermediate	Green	Scattered	Erect	Sparse	None	None	Large	Short	Intermediate	6	113	6.63333	20.2	1.66667	40.6667	8.2	5.76533	7.77137	2.79533	2.121	1.32667
945	Intermediate	Green	Scattered	bend	Intermediate	Many	Few	Small	Short	Intermediate	6.33333	136	8.28	38.5	1.33333	37.6667	16.375	11.5127	8.3112	3.046	2.20467	1.386
946	Intermediate	Green	Lateral	bend	Intermediate	None	None	Small	Intermediate	Intermediate	6.66667	151.667	8.52667	34.2333	1.33333	48.3333	9.6	6.11867	8.25073	2.962	2.19733	1.354
947	Intermediate	Green	Lateral	bend	Intermediate	None	None	Intermediate	Intermediate	Strong	6	142	7.44	45.5333	2.33333	46.6667	9.825	6.681	7.34853	2.807	2.15267	1.30967
948	Dense	Green	Lateral	bend	Intermediate	None	None	Large	Short	Weak	6	119.667	8.77	31.5333	2.33333	34.3333	13.35	9.85033	6.53153	2.70233	2.029	1.34033
949	Dense	Green	Lateral	bend	Intermediate	Few	None	Intermediate	Short	Weak	5.33333	128.333	8.62333	29.6333	2.66667	20	11.025	8.30533	6.41427	2.608	2.01133	1.30367
950	Dense	Green	Lateral	Little bend	Little dense	Few	None	Intermediate	Short	Weak	6.66667	148	8.10667	47.1333	2.33333	35.3333	12.675	8.37267	8.32533	2.87833	2.20567	1.30733
951	Dense	Green	Lateral	Little bend	Intermediate	None	None	Small	Short	Intermediate	5.66667	122.333	8.93333	27.1333	2.66667	35	17.1	8.60067	6.13917	2.71067	2.03867	1.339
952	Intermediate	Green	Lateral	bend	Little dense	None	None	Small	Intermediate	Weak	5.33333	132.667	7.90333	50.9667	2.33333	33	13.175	11.3517	6.645	2.58467	2.02667	1.28167
953	Intermediate	Green	Lateral	Little bend	Intermediate	None	None	Intermediate	Short	Strong	4	128	7.39667	31.9	3	38.3333	8.6	5.58533	7.24203	2.799	2.062	1.36567
954	Intermediate	Green	Lateral	bend	Intermediate	Many	None	Small	Short	Weak	5.66667	134	10.6133	57.3	2.33333	30.3333	13.15	10.687	7.62653	2.83567	2.11633	1.34467
955	Dense	Green	Lateral	bend	Intermediate	None	None	Small	Intermediate	Weak	6	130.333	8.55333	46.5667	1.66667	35	15.15	10.5213	7.9816	2.91467	2.19867	1.331
956	Sparse	Green	Scattered	bend	Sparse	None	None	Large	Intermediate	Weak	4.33333	118.667	6	9.26667	3	39	10.175	7.872	7.9824	2.816	2.222	1.27667
957	Intermediate	Green	Scattered	Little bend	Sparse	Many	Few	Large	Long	Intermediate	4.66667	114.667	7.21	30.8667	1.66667	51.6667	13.75	6.059	8.2995	2.75	2.21533	1.24433
958	Sparse	Green	Scattered	Little bend	Intermediate	None	Few	Large	Long	Weak	5.33333	122.333	8.69667	27.4333	1.33333	35.6667	13.85	9.60433	8.4807	3.10667	2.287	1.36233
959	Dense	Green	Lateral	Little bend	Intermediate	Few	None	Large	Short	Weak	5.33333	118.667	7.16667	26.6667	1.33333	43	14.775	10.3643	8.52597	2.86967	2.193	1.31467
960	Dense	Green	Lateral	bend	Sparse	None	Few	Intermediate	Intermediate	Weak	4.66667	92.6667	5.84333	18.5333	1.33333	44.3333	8	5.10633	8.19413	2.78333	2.185	1.28
961	Sparse	Green	Lateral	bend	Intermediate	Few	None	Small	Intermediate	Weak	5	120.667	7.95	24.9667	2	45	11.975	8.74233	9.90023	2.972	2.34733	1.27067
962	Dense	Green	Lateral	bend	Little dense	Many	Intermediate	Intermediate	Short	Intermediate	6.33333	122.667	5.72333	6.53333	2.66667	38	10	8.00267	7.87857	2.864	2.158	1.334
963	Dense	Green	Lateral	bend	Intermediate	None	Intermediate	Large	Short	Intermediate	6	118.333	7.72333	14.1	1.33333	39.6667	8.225	6.112	8.26387	2.985	2.182	1.374
964	Intermediate	Green	Lateral	bend	Sparse	None	Few	Small	Intermediate	Weak	5.33333	126	8.57	37.3333	3	44.6667	8.45	6.84733	8.09957	2.85067	2.19	1.30867
965	Dense	Purple	Lateral	bend	Little dense	Few	Few	Small	Short	Weak	5.66667	123	8.52333	17.0667	3.66667	40	18.875	11.287	8.9584	3.05867	2.24933	1.36367
966	Intermediate	Green	Scattered	bend	Intermediate	Many	None	Large	Long	Intermediate	5.66667	112	8.72	29.8333	1.66667	45.6667	12.85	9.15867	8.0275	3.02067	2.18433	1.38967
967	Sparse	Green	Lateral	bend	Sparse	Few	Intermediate	Small	Intermediate	Weak	6	111	7.06	13.9333	1	42.3333	7.825	5.85067	7.9476	2.86667	2.157	1.33467
968	Dense	Green	Scattered	Little bend	Intermediate	Many	None	Large	Intermediate	Intermediate	7	135.333	7.64333	34	3	39.6667	13.35	9.31333	7.6833	2.881	2.30267	1.25767
969	Dense	Green	Lateral	bend	Little dense	None	Few	Large	Short	Strong	5.66667	117.667	6.53333	22.4667	1	40	8.175	5.90633	8.4745	2.87333	2.27933	1.26433
970	Dense	Green	Lateral	bend	Intermediate	None	None	Intermediate	Long	Weak	5.66667	119	7.31667	17.6667	1.33333	41	14.325	10.1517	8.0939	2.764	2.17533	1.28633
971	Dense	Green	Lateral	Little bend	Intermediate	Many	Few	Intermediate	Long	Intermediate	5	123.667	7.23333	33.4667	2.33333	36.3333	9.8	6.35167	9.53293	3.10367	2.37467	1.31233
972	Intermediate	Green	Lateral	bend	Sparse	None	None	Small	Short	Weak	6	159	9.58	35.8333	1.33333	37.3333	14.85	11.224	7.9236	2.904	2.20933	1.31933
973	Intermediate	Green	Lateral	bend	Sparse	None	None	Small	Short	Strong	5.66667	120.667	6.90333	43.5333	3	43	13.525	8.16333	8.3894	2.72267	2.222	1.23033
974	Intermediate	Green	Lateral	bend	Sparse	None	None	Intermediate	Long	Weak	6	126.333	7.91333	32.8	1	48	11.375	8.17433	8.11417	2.77333	2.185	1.27333
975	Dense	Green	Lateral	bend	Intermediate	Many	None	Large	Long	Weak	5.66667	113	8.34333	30.7667	2	46.3333	15.8	10.32	8.1577	2.77633	2.22733	1.25267
976	Intermediate	Green	Scattered	bend	Intermediate	None	Few	Large	Intermediate	Intermediate	4.66667	120	7.27333	24.4	2.33333	43.3333	10.175	6.65733	8.7175	2.768	2.23967	1.23967
977	Dense	Purple	Scattered	bend	Sparse	None	Intermediate	Large	Intermediate	Weak	6.33333	126	7.68	13.2667	1.66667	40	9.9	7.41367	7.83687	2.73	2.12533	1.288
978	Dense	Green	Lateral	bend	Little dense	None	None	Small	Short	Weak	6	121.667	8.33333	38.6333	1.33333	37	14.55	11.6143	8.08643	2.814	2.172	1.30733
979	Dense	Green	Lateral	bend	Intermediate	None	None	Small	Intermediate	Intermediate	5.66667	113	6.56	18.8667	1.33333	36.6667	6.875	4.55667	7.7231	2.84667	2.10033	1.35967
980	Intermediate	Green	Lateral	Little bend	Little dense	None	None	Small	Long	Intermediate	4.66667	127.333	8.02667	38.3667	1.33333	34.3333	13.45	9.09933	8.67387	2.85967	2.253	1.27433
981	Intermediate	Green	Lateral	bend	Intermediate	None	None	Small	Short	Strong	6	139.333	8.36333	22.3333	1	47.3333	6.85	4.277	8.18787	2.89267	2.245	1.29533
982	Intermediate	Green	Lateral	bend	Intermediate	None	None	Small	Short	Intermediate	4.66667	133	7.82	16.9667	1.66667	50	11.025	8.114	8.4877	2.92667	2.28533	1.285
983	Dense	Green	Lateral	Little bend	Intermediate	Many	Few	Intermediate	Short	Intermediate	5.66667	126.333	7.10667	16.9	1.33333	36.3333	8.4	5.85367	8.3784	2.84833	2.24467	1.27267
984	Dense	Green	Scattered	bend	Sparse	None	None	Small	Long	Intermediate	5.33333	124.667	7.31	29.0333	1.33333	41.6667	9.175	5.84267	8.56913	2.92733	2.25567	1.302
985	Sparse	Green	Scattered	Little bend	Sparse	None	Few	Small	Short	Weak	5.33333	102.667	6.76	12.9	1.33333	40	7.5	5.426	7.42803	2.758	2.113	1.30933
986	Intermediate	Green	Lateral	Little bend	Sparse	None	Few	Intermediate	Short	Intermediate	5	105.333	8.28333	28.5	1.33333	43.3333	15.775	11.7013	7.77407	2.899	2.18767	1.328
987	Intermediate	Green	Lateral	bend	Sparse	Many	Few	Large	Long	Weak	7.33333	119	7.93667	24.5333	1.33333	44	13.9	10.5597	7.89993	2.90467	2.18533	1.34
988	Sparse	Green	Lateral	bend	Sparse	None	Few	Large	Intermediate	Strong	5.33333	118	4.72333	14.7667	2	38.6667	7.3	5.32133	7.67223	3.01067	2.18267	1.38433
989	Sparse	Green	Lateral	bend	Sparse	Few	Few	Large	Intermediate	Intermediate	6	114	6.9	18.0667	1.66667	43.6667	8.125	5.492	6.91133	2.808	2.134	1.32767
990	Dense	Green	Scattered	Erect	Intermediate	None	None	Small	Short	Strong	4.66667	107.667	5.14667	6.8	3	41	6.525	4.024	6.26597	2.766	1.97067	1.41133
991	Dense	Green	Lateral	Little bend	Intermediate	None	Few	Large	Short	Strong	5.33333	107.333	7.43667	32.5667	1.33333	30	8.425	5.56833	7.9595	2.947	2.15933	1.36833
992	Dense	Green	Lateral	Little bend	Intermediate	None	None	Intermediate	Intermediate	Strong	7.33333	138.333	7.16667	33.6333	1.33333	46.3333	12.3	7.97433	7.90037	2.814	2.211	1.27567
993	Dense	Green	Lateral	bend	Intermediate	None	None	Small	Short	Strong	6	133.333	6.32667	18.6	1.66667	42.6667	12.125	7.15333	7.84073	2.953	2.18933	1.36
994	Sparse	Green	Compact	bend	Intermediate	None	None	Intermediate	Intermediate	Weak	4.66667	140.667	8.37333	57.5333	3	38.3333	12.6	4.45233	7.65237	2.76267	2.28633	1.22067
995	Sparse	Green	Lateral	Erect	Intermediate	Few	None	Intermediate	Intermediate	Strong	6.33333	139.667	8.36	32.3	1.66667	44.3333	10.825	8.648	7.90973	3.08367	2.21633	1.396
996	Dense	Green	Lateral	bend	Intermediate	None	None	Small	Long	Intermediate	5.66667	124.667	8.43	35.8667	1	48.6667	13.9	7.81033	6.86247	2.73767	2.19433	1.25567
997	Dense	Green	Lateral	bend	Intermediate	None	None	Small	Short	Strong	6.66667	119.667	7.96667	43.0667	3	31	12.6	6.091	8.38757	2.654	2.162	1.23667
998	Dense	Green	Lateral	Little bend	Intermediate	Many	None	Small	Short	Intermediate	6.33333	134.333	7.58	29	1.66667	42	13.925	9.22267	7.51037	2.86233	2.16233	1.33167
999	Dense	Purple	Lateral	bend	Intermediate	Many	None	Intermediate	Long	Weak	5.66667	114.333	7.95667	27.4	2.33333	50	7.175	4.67067	6.44763	2.715	2.16833	1.25867
1000	Sparse	Green	Lateral	bend	Sparse	None	Few	Large	Short	Weak	5.66667	111.333	5.11	19.3667	1	37	6.35	4.575	7.22007	2.774	2.16967	1.28133
1001	Sparse	Green	Lateral	bend	Sparse	Many	Few	Large	Short	Intermediate	3	71.3333	5.09	6.2	2	32.3333	7.45	4.48833	4.8015	2.78833	1.89133	1.48533
1002	Intermediate	Green	Lateral	bend	Little dense	None	Few	Small	Short	Weak	6	125.667	5.53333	5.6	1.33333	26	9.4	5.93267	5.5323	2.90433	2.054	1.42633
1003	Sparse	Green	Lateral	bend	Intermediate	None	Few	Large	Intermediate	Intermediate	5.33333	95.3333	6.1	8.8	3	33	4.2	3.68933	5.8135	2.748	1.99733	1.374
1004	Dense	Green	Lateral	bend	Little dense	Few	None	Large	Short	Intermediate	4	85.6667	5.95667	6.13333	1.66667	40	11.35	10.0423	6.48683	2.94033	2.08167	1.41733
1005	Dense	Purple	Scattered	bend	Intermediate	None	None	Small	Short	Intermediate	6.33333	111.333	5.25667	7.2	3	40	13.15	9.637	6.3062	2.93633	2.10167	1.40567
1006	Intermediate	Green	Scattered	bend	Intermediate	None	Few	Large	Intermediate	Intermediate	5	94.3333	5.80333	15.7667	2.33333	33	9.025	8.25667	6.46567	2.96333	2.112	1.41167
1007	Dense	Green	Lateral	bend	Intermediate	None	None	Large	Short	Weak	5.33333	109.333	7.53667	11.6667	2.66667	35.3333	10.7	8.706	6.58187	2.88833	2.073	1.39733
1008	Dense	Green	Lateral	bend	Little dense	None	Few	Small	Short	Strong	5.66667	123.333	5.96333	6.43333	1.66667	37.6667	9.95	8.84533	6.16353	2.89567	2.06167	1.409
1009	Intermediate	Green	Lateral	Little bend	Intermediate	Many	Few	Small	Short	Weak	5.33333	111	6.58667	25.4667	2.66667	25	7.475	6.71533	5.42267	2.69433	1.92533	1.408
1010	Intermediate	Green	Lateral	Little bend	Intermediate	Few	Few	Small	Short	Strong	5.66667	127.667	6.48667	12.1	1.33333	38.3333	8.8	6.217	6.96027	3.043	2.188	1.40433
1011	Intermediate	Green	Lateral	bend	Sparse	None	Few	Small	Intermediate	Intermediate	6	121.667	5.63333	12.1	3	40	7.2	5.29233	7.17727	2.911	2.073	1.41333
1012	Sparse	Green	Lateral	bend	Sparse	None	Few	Large	Intermediate	Strong	4.66667	104	4.79667	39.3	1.33333	31.3333	5.475	3.638	6.37373	2.77533	2.17067	1.28433
1013	Dense	Green	Lateral	Little bend	Intermediate	None	Intermediate	Large	Long	Intermediate	5.66667	130.333	7.18667	14.5333	2.33333	36.3333	9.825	6.14267	6.15	2.70633	2.113	1.28467
1014	Dense	Green	Lateral	bend	Little dense	Few	None	Small	Long	Intermediate	7	119.333	7.46667	14.2	1.33333	44.3333	9.05	7.36167	5.15877	2.643	1.963	1.35533
1015	Sparse	Green	Lateral	bend	Sparse	None	Few	Small	Long	Intermediate	6.66667	134.333	7.21667	11.6333	2	31	8.825	5.90667	4.5304	2.595	1.94967	1.34067
1016	Dense	Green	Scattered	Little bend	Intermediate	Few	Intermediate	Intermediate	Short	Intermediate	5.33333	121.667	6.85	54.1333	1	31.3333	10.975	7.35133	4.25757	2.75533	1.93467	1.43667
1017	Dense	Green	Lateral	bend	Little dense	Many	None	Small	Long	Weak	7.66667	137.667	8.01667	40.9667	1.33333	41	11.75	10.4373	5.59833	2.67667	1.998	1.344
1018	Sparse	Green	Lateral	bend	Intermediate	None	Few	Intermediate	Intermediate	Intermediate	6.33333	132	9.02	12.1667	1	38.3333	11.775	9.01767	5.47887	2.66	2.09533	1.27567
1019	Dense	Green	Lateral	Little bend	Sparse	Few	None	Small	Short	Intermediate	7	142.333	7.92333	9.93333	1	43.3333	9.95	8.81433	5.07347	2.873	2.01433	1.43933
1020	Dense	Green	Lateral	Little bend	Sparse	None	None	Small	Short	Weak	8	134.667	7.79	14.1	1.33333	32.6667	9.1	7.72767	4.41597	2.75833	1.87133	1.48367
1021	Dense	Green	Lateral	bend	Intermediate	None	None	Small	Intermediate	Strong	7	142.667	7.19333	22.4667	1	38	10.2	8.28567	4.61423	2.624	1.893	1.399
1022	Intermediate	Green	Lateral	Little bend	Sparse	None	None	Small	Short	Weak	6.33333	145.333	7.82667	12.4333	1	39.3333	8.15	6.43367	4.93573	2.75433	2.03867	1.35967
1023	Dense	Green	Lateral	Erect	Little dense	None	Few	Small	Long	Weak	7.33333	122.333	6.86333	14.8	2.33333	42.3333	11.775	9.875	4.85907	2.57167	1.945	1.326
1024	Dense	Green	Lateral	bend	Intermediate	None	None	Intermediate	Long	Weak	6.66667	143.333	7.70667	35.4667	2.33333	37.6667	9.4	7.31667	5.29243	2.74133	2.05033	1.34233
1025	Dense	Green	Lateral	Little bend	Intermediate	None	None	Intermediate	Short	Intermediate	7.33333	140.333	8.23667	27.4667	1	36	9.05	6.985	4.42583	2.63933	1.91133	1.39633
1026	Intermediate	Green	Lateral	bend	Little dense	Many	None	Small	Long	Strong	4.66667	120.667	7.91	19	1	40.6667	7.9	6.108	4.76193	2.65333	1.953	1.36767
1027	Intermediate	Green	Lateral	bend	Intermediate	None	None	Small	Intermediate	Intermediate	7.33333	131.667	8.57	30.3667	3	37.6667	11.85	10.005	5.0474	2.66167	1.98767	1.34867
1028	Intermediate	Green	Lateral	Little bend	Intermediate	None	None	Intermediate	Long	Strong	6.33333	129.667	6.29667	43.8	2.33333	39.3333	11.725	10.1727	5.04683	2.87367	1.96133	1.48067
1029	Sparse	Green	Lateral	bend	Intermediate	None	None	Small	Intermediate	Weak	6.33333	129	9.19	34.2	1.33333	37.3333	10.35	8.73467	5.78157	2.693	2.05133	1.32067
1030	Sparse	Green	Lateral	bend	Little dense	None	Intermediate	Small	Intermediate	Strong	6.66667	131.333	7.22	46.5333	2.33333	38.6667	11.25	8.08067	5.32723	2.54333	2.013	1.269
1031	Dense	Green	Lateral	Little bend	Intermediate	None	None	Small	Intermediate	Weak	6.33333	133.667	6.67333	24.6667	1.33333	37.3333	10.45	8.46167	4.64027	2.61067	2.03433	1.291
1032	Intermediate	Green	Lateral	bend	Intermediate	None	None	Small	Long	Intermediate	6.66667	122.667	6.96667	19.7667	2.66667	42	7.675	6.80733	4.32313	2.65233	1.97333	1.357
1033	Sparse	Green	Scattered	bend	Intermediate	None	None	Small	Long	Strong	5.33333	129	9.17667	27.4	2.66667	32.6667	6.15	5.13367	5.1077	2.69333	1.99333	1.358
1034	Intermediate	Green	Lateral	bend	Intermediate	Few	None	Small	Short	Weak	7	124.333	7.88	24.6333	3	36.6667	9.925	5.422	4.7406	2.669	1.88267	1.42767
1035	Dense	Green	Lateral	bend	Intermediate	None	None	Small	Intermediate	Intermediate	6.66667	133.667	7.57	36.6333	2.33333	44.6667	9.8	7.819	6.49027	2.77033	2.17033	1.27967
1036	Intermediate	Green	Scattered	Little bend	Intermediate	Few	None	Small	Short	Intermediate	7	138	6.17333	22.8333	2	38.3333	9.1	5.45533	4.2624	2.31267	1.76967	1.314
1037	Dense	Purple	Lateral	Little bend	Intermediate	None	None	Small	Short	Weak	6.66667	137.667	8.18667	33.9667	2	36	10.775	8.79933	6.2749	2.90233	2.10533	1.389
1038	Dense	Green	Scattered	Erect	Sparse	None	None	Small	Short	Intermediate	6.33333	133	7.12333	20.5667	1	42.3333	5.975	5.21767	4.6571	2.66333	2.01167	1.33667
1039	Intermediate	Green	Lateral	bend	Intermediate	None	None	Small	Intermediate	Weak	8	141.667	6.60667	16.9	1	35	9.275	8.31267	4.74887	2.632	2.03	1.307
1040	Intermediate	Green	Lateral	bend	Intermediate	None	None	Small	Short	Intermediate	7	143.333	8.19	44.0667	1.33333	37.3333	9.075	6.30667	5.41633	2.80833	2.017	1.40467
1041	Dense	Green	Compact	bend	Little dense	None	None	Small	Short	Strong	5.66667	115.333	8.06667	29.3667	1	34.6667	7.175	5.869	4.3055	2.527	1.92633	1.31833
1042	Dense	Green	Compact	bend	Intermediate	None	None	Small	Short	Weak	6.66667	136	9.62667	33.0667	1.66667	38.3333	8.775	8.073	5.63013	2.79967	2.039	1.38233
1043	Dense	Green	Lateral	bend	Intermediate	Few	None	Small	Short	Intermediate	7.33333	126.333	5.96333	26.2	3	39.3333	9.525	8.39067	5.75433	2.73933	2.03833	1.35667
1044	Intermediate	Green	Scattered	Erect	Sparse	None	None	Small	Short	Weak	6	127	6.84333	30.0033	1.66667	41.6667	13.175	11.5167	5.1333	2.625	2.02567	1.30167
1045	Intermediate	Green	Compact	Little bend	Little dense	None	None	Small	Long	Strong	6.66667	140	7.64333	18.0333	2.33333	33.6667	10.025	7.90667	5.0923	2.583	1.83767	1.419
1046	Sparse	Green	Lateral	bend	Sparse	Few	None	Intermediate	Short	Intermediate	7	136.667	7.94	21.6	3	38.6667	11.6	8.173	4.936	2.66033	1.969	1.35467
1047	Intermediate	Green	Lateral	bend	Intermediate	None	None	Small	Short	Weak	6.66667	139	6.84667	9.13333	1	40.6667	10.325	8.19767	4.20613	2.592	1.95967	1.33333
1048	Intermediate	Green	Lateral	bend	Intermediate	None	None	Small	Short	Weak	6.66667	144	6.90333	13.7	1.33333	39.3333	9.2	7.89767	4.914	2.58233	2.00933	1.29333
1049	Intermediate	Green	Lateral	Little bend	Intermediate	Few	None	Intermediate	Short	Intermediate	6.66667	135	8.32667	13.7667	1	37.3333	9.8	8.20633	5.16493	2.55267	1.94933	1.316
1050	Intermediate	Green	Scattered	Erect	Sparse	None	None	Large	Short	Intermediate	6.66667	109	5.97667	16.5333	1.33333	36	7.325	5.589	5.8392	2.822	2.00567	1.41467
1051	Dense	Green	Lateral	bend	Sparse	None	None	Small	Short	Intermediate	6.66667	150	8.97333	49.0667	2	24.6667	15.75	12.1963	9.05187	3.069	2.44167	1.26033
1052	Sparse	Green	Lateral	Little bend	Intermediate	Few	None	Small	Intermediate	Strong	6.33333	148.333	10.0367	82.18	1.33333	41	16.75	12.7983	8.51203	2.88333	2.33233	1.24067
1053	Intermediate	Green	Lateral	Little bend	Little dense	Many	None	Small	Long	Strong	7.33333	160.333	7.61667	52.8667	2.33333	41.5	19.975	14.731	7.86403	3.056	2.34167	1.30833
1054	Intermediate	Green	Lateral	Little bend	Intermediate	Many	None	Small	Long	Weak	7	149	9.03333	38.2	3	36.3333	16.475	11.238	7.87607	3.00133	2.35333	1.278
1055	Intermediate	Green	Lateral	Little bend	Little dense	Many	None	Small	Long	Intermediate	8	155	9.56333	48.0667	2	31	12.25	9.441	8.45413	3.06833	2.30333	1.335
1056	Intermediate	Green	Lateral	bend	Intermediate	Few	None	Small	Long	Strong	7.66667	162	9.26333	55.6333	2.66667	31.6667	14.75	12.129	9.30263	3.10733	2.38433	1.30567
1057	Intermediate	Green	Lateral	bend	Little dense	Few	None	Small	Long	Intermediate	7.33333	158	8.96	54.1667	3	32	12.075	10.226	8.87297	3.23767	2.366	1.376
1058	Intermediate	Green	Lateral	bend	Little dense	Few	None	Small	Long	Weak	7	149.667	8.66667	68.5667	2.33333	30.1667	14.9	10.769	8.4176	3.13733	2.31033	1.36733
1059	Intermediate	Green	Lateral	Little bend	Intermediate	Many	None	Small	Long	Strong	7.66667	166	10.5833	76.2333	2.66667	45.3333	10.775	8.382	8.18263	3.03833	2.329	1.308
1060	Intermediate	Green	Lateral	bend	Intermediate	Many	None	Small	Long	Strong	7.66667	154.333	7.95	52.5667	2.66667	35	12.25	9.58467	8.5289	2.95067	2.37033	1.25433
1061	Intermediate	Green	Lateral	bend	Little dense	Many	None	Small	Long	Intermediate	7.33333	147.667	7.65667	59.0333	2.66667	38.3333	11.55	7.70167	8.3622	2.995	2.30867	1.301
1062	Intermediate	Green	Lateral	bend	Little dense	Many	None	Small	Long	Weak	8	162.333	8.74667	51.2333	2.33333	39.6667	13.6	9.81033	8.3045	2.95533	2.249	1.31867
1063	Intermediate	Green	Lateral	bend	Little dense	Many	None	Small	Long	Intermediate	7.66667	165.667	9.86333	62.4	3.66667	33.3333	13.6	10.358	8.27957	2.833	2.24133	1.26733
1064	Intermediate	Green	Lateral	bend	Intermediate	Few	None	Small	Long	Strong	7.33333	156	9.42	56.4	2.33333	34.3333	12.15	8.41867	7.55377	2.94367	2.182	1.358
1065	Intermediate	Green	Lateral	bend	Little dense	Few	None	Small	Intermediate	Weak	8	161.6	9.45333	101.3	2.33333	40.6	13.3	10.5497	8.06117	2.89167	2.26633	1.27967
1066	Intermediate	Green	Lateral	Little bend	Intermediate	Many	None	Small	Long	Strong	7.66667	159.667	9.66	68.1	2.66667	33.6667	14.625	11.311	9.1649	2.58633	1.99	1.31167
1067	Sparse	Green	Lateral	bend	Intermediate	Few	None	Small	Intermediate	Weak	7	156	8.94667	85.1333	2.66667	33.3333	12.425	8.87467	7.9275	3.05967	2.266	1.357
1068	Intermediate	Green	Lateral	Little bend	Intermediate	Many	None	Small	Long	Strong	8	166	8.67667	42.3	2.66667	19.5	14.475	10.7887	7.9789	2.70833	2.28467	1.19167
1069	Intermediate	Green	Lateral	Little bend	Little dense	Many	None	Small	Intermediate	Weak	8	151	8.36333	81.7	3.33333	33.5	11.85	9.126	6.73487	2.682	2.15567	1.25067
1070	Intermediate	Green	Compact	bend	Little dense	Many	None	Small	Long	Intermediate	7.33333	150	10.3333	83.1	2.33333	24	15.95	11.212	7.33007	2.66267	2.056	1.30167
1071	Intermediate	Green	Lateral	bend	Little dense	Many	None	Small	Long	Strong	6.66667	160.667	10.1	79.5	2	25.3333	10.875	7.19233	7.1383	2.438	1.91667	1.27567
1072	Intermediate	Green	Lateral	bend	Little dense	Many	None	Small	Long	Strong	7	156	8.18	65.3	2.33333	38.3333	10.725	8.55167	8.4357	2.67	2.021	1.32633
1073	Intermediate	Green	Lateral	bend	Little dense	Many	None	Small	Long	Strong	7	146.333	10.5233	70.3667	2	28.6667	12.6	7.91467	7.0777	3.11867	2.211	1.41967
1074	Intermediate	Green	Lateral	bend	Intermediate	Many	None	Small	Long	Strong	6.33333	150.667	8.11667	60.9667	2.33333	33.1667	11	7.35567	7.19827	2.76833	2.22567	1.24767
1075	Intermediate	Green	Lateral	bend	Intermediate	Many	None	Small	Long	Strong	7	150.667	8.68	52.4667	2.66667	37.6667	10	7.02133	7.4509	2.75533	2.20633	1.25133
1076	Intermediate	Green	Lateral	bend	dense	Many	None	Intermediate	Long	Intermediate	6.66667	150	10.2133	44.3667	3.33333	40.3333	7.95	4.594	3.9203	2.82133	1.90967	1.48267
1077	Intermediate	Green	Scattered	Erect	Little dense	Few	None	Large	Long	Weak	7.66667	163.667	8.61667	99.3667	3.33333	33.3333	12.575	9.86567	8.0764	3.08367	2.28967	1.354
1078	Intermediate	Green	Lateral	bend	Intermediate	Few	None	Small	Long	Intermediate	6.66667	169.333	8.30667	69.2333	3	29.6667	10.675	6.69633	7.77153	2.84833	2.395	1.198
1079	Intermediate	Green	Lateral	Little bend	Intermediate	Many	None	Small	Long	Intermediate	9.33333	185.333	7.64667	58.5667	2.66667	39.6667	10.85	8.822	7.02537	2.782	2.16633	1.29367
1080	Intermediate	Green	Lateral	bend	Little dense	Many	None	Small	Long	Strong	7	158.333	8.93333	57.0333	2.66667	32.6667	11.8	8.673	6.46223	2.702	2.19867	1.23633
1081	Intermediate	Green	Lateral	bend	Intermediate	Few	None	Small	Long	Strong	7.66667	156.667	9.19	42.8333	3.33333	30	19.925	15.1973	8.73463	2.90733	2.48333	1.17567
1082	Intermediate	Green	Lateral	bend	Intermediate	Many	None	Small	Intermediate	Intermediate	8	161.667	10.0667	85.5	2.33333	25.3333	15.2	12.2333	9.11663	3.00733	2.366	1.274
1083	Intermediate	Green	Lateral	Little bend	Little dense	Many	None	Small	Long	Weak	7	152.333	9.34667	83.1333	2.66667	29.6667	13.075	8.90467	8.4018	3.01267	2.23733	1.35267
1084	Intermediate	Green	Lateral	Erect	dense	None	None	Small	Long	Weak	8	140	8.10667	81.3333	2.66667	24.8333	15.925	11.533	5.44933	2.76867	2.02233	1.38367
1085	Intermediate	Green	Scattered	Erect	Intermediate	Few	None	Large	Long	Strong	6.66667	140	6.88667	25.4333	2.66667	43.6667	10.775	7.723	6.7987	3.03867	2.09933	1.453
1086	Intermediate	Green	Lateral	Little bend	Little dense	Few	None	Small	Long	Strong	7.33333	150.333	7.93	26.2	2.66667	44.3333	13.275	8.968	7.2507	2.904	2.11967	1.37433
1087	Intermediate	Green	Lateral	Little bend	Little dense	Many	None	Small	Long	Strong	7.33333	156.333	8.59333	50.2333	2.66667	31.6667	14.125	11.0307	8.26473	2.95367	2.277	1.30267
1088	Intermediate	Green	Scattered	Erect	Little dense	Many	None	Large	Long	Strong	8.33333	157	10.2667	43.4667	2.33333	44.6667	18.575	15.81	7.5872	3.01	2.25033	1.35167
1089	Intermediate	Green	Lateral	bend	Little dense	Few	None	Small	Long	Weak	6.33333	153.667	9.25	76.4	2.66667	26.6667	19.525	14.646	8.63567	2.98	2.29933	1.30333
1090	Intermediate	Green	Lateral	bend	Little dense	Few	None	Small	Long	Strong	6.66667	147.667	9.17667	62.7667	3.33333	21.6667	15.1	11.2127	7.6581	2.95767	2.38	1.259
1091	Intermediate	Green	Scattered	Erect	dense	Many	None	Intermediate	Intermediate	Strong	7.33333	154.667	9.20333	52.8	2.33333	34.6667	12.25	8.00967	4.8963	2.58933	1.92633	1.35467
1092	Intermediate	Green	Scattered	Little bend	Little dense	Few	None	Large	Long	Strong	5.66667	100.333	6.12667	12.9667	2.33333	34.3333	8.475	5.87567	4.8279	2.79467	1.88867	1.49233
1093	Intermediate	Green	Scattered	Erect	Intermediate	Few	None	Large	Long	Weak	5	111.667	4.21667	18.1333	3	33.7667	7.55	5.50433	7.41967	2.939	2.10367	1.40067
1094	Dense	Green	Scattered	Erect	Sparse	None	None	Large	Long	Strong	6	117	5.50333	22.5	2.66667	47	8.8	5.73133	6.4606	2.951	2.142	1.39
1095	Sparse	Green	Lateral	Little bend	Intermediate	Many	None	Small	Long	Strong	6.66667	131.667	5.69	36.6667	2.66667	48.0333	9.925	9.21167	8.3787	2.84867	2.25067	1.26967
1096	Intermediate	Green	Lateral	bend	Little dense	Many	None	Intermediate	Long	Intermediate	7	141	5.22667	38.3333	3.33333	38.6667	11.55	9.04933	8.37217	2.85967	2.264	1.26933
1097	Intermediate	Green	Lateral	bend	Intermediate	Few	None	Small	Long	Intermediate	7	132.333	7.64	22.2667	2.33333	39	12.025	10.0713	8.61077	2.95267	2.29767	1.29067
1098	Intermediate	Green	Lateral	bend	Intermediate	Few	None	Intermediate	Long	Strong	6	126.667	6.00333	17	2.33333	39	8.525	6.77733	7.45437	3.00767	2.16233	1.39733
1099	Intermediate	Green	Lateral	Little bend	Little dense	Few	None	Small	Intermediate	Intermediate	5	123.667	6.83667	17.8667	2.66667	35	7.05	6.30133	8.236	2.93	2.25433	1.308
1100	Intermediate	Green	Lateral	Little bend	Little dense	None	None	Intermediate	Long	Weak	7.33333	131	7.05333	59.2333	2.33333	36.6667	13.275	8.8	8.18727	2.769	2.224	1.25133
1101	Intermediate	Green	Scattered	Erect	Intermediate	None	None	Large	Long	Weak	6	135.333	5.97667	45.5	2.66667	50	10.35	7.374	7.58627	2.80667	2.06167	1.368
1102	Intermediate	Green	Scattered	Little bend	Intermediate	None	None	Small	Long	Weak	6	128	5.51333	26.9667	2.66667	46.6667	8.975	5.707	7.59933	2.675	2.26433	1.18567
1103	Intermediate	Green	Lateral	Little bend	Intermediate	None	None	Small	Long	Intermediate	6.66667	156	8.54	67.9333	2.33333	38.5	14.875	11.3267	7.72613	2.71533	2.33	1.173
1104	Intermediate	Green	Lateral	bend	Intermediate	None	None	Small	Long	Intermediate	7	137	7.49667	61.7	2	37.3333	15.9	11.096	7.9039	2.88767	2.269	1.275
1105	Sparse	Green	Lateral	Little bend	Intermediate	None	None	Small	Long	Intermediate	5.33333	112.333	6.30667	22.2667	3.33333	44.3333	8.7	7.184	7.47597	2.83867	2.164	1.31767
1106	Intermediate	Green	Lateral	bend	Intermediate	None	None	Small	Long	Strong	6	133.667	6.1	37.8667	3.66667	44.6667	9.575	7.03167	8.24707	2.89	2.28267	1.27067
1107	Intermediate	Green	Scattered	Erect	Sparse	None	None	Large	Long	Intermediate	6	139.333	6.76333	27.6	2.66667	42	7.65	5.78067	7.26243	3.03833	2.15867	1.41367
1108	Intermediate	Green	Scattered	Erect	Intermediate	None	None	Large	Long	Strong	5.66667	135	4.99667	45.3667	2.66667	39.6667	10.3	8.63467	7.16827	2.79267	2.066	1.35767
1109	Intermediate	Green	Lateral	Little bend	Intermediate	Few	None	Small	Long	Strong	7	133	7.49333	46.8667	3.33333	39.3333	11.025	8.156	8.68333	2.97267	2.28933	1.30333
1110	Intermediate	Green	Lateral	Little bend	Intermediate	None	None	Small	Long	Intermediate	8	155.333	8.56667	55.2	2	34.8333	10.95	7.73467	8.77267	2.93167	2.29733	1.28333
1111	Intermediate	Green	Scattered	Little bend	Little dense	None	None	Large	Long	Intermediate	7.33333	144	7.91	55.2667	2.33333	39.6667	10.025	7.47667	8.26757	2.97433	2.284	1.30967
1112	Intermediate	Green	Scattered	Little bend	Little dense	None	None	Large	Long	Strong	8.33333	144.333	7.90667	68.6333	3.33333	37.3333	10.125	6.81267	7.6293	2.82967	2.17933	1.303
1113	Intermediate	Green	Lateral	bend	Little dense	None	None	Small	Long	Weak	8.33333	141	8.34667	38.8333	2.33333	44.6667	16.4	13.45	8.3553	2.86667	2.28867	1.25533
1114	Intermediate	Green	Lateral	bend	Intermediate	Few	None	Small	Long	Strong	6.33333	145	8.51667	49.4667	2	33.1667	14.3	10.7787	8.38127	2.999	2.286	1.318
1115	Intermediate	Green	Lateral	bend	Intermediate	None	None	Small	Long	Strong	7.33333	145.333	8.34333	38.8333	2	37.1667	11.4	7.93967	7.81553	2.88033	2.16333	1.33967
1116	Intermediate	Green	Lateral	bend	Intermediate	Few	None	Small	Long	Strong	7.33333	154.6	9.38333	64.1	3.33333	35.3	12.875	9.47133	7.7431	2.99733	2.228	1.35133
1117	Intermediate	Green	Scattered	Erect	Little dense	None	None	Large	Long	Weak	6.66667	134.667	9.09333	48.2667	2.66667	35	11.3	8.964	8.6216	2.97367	2.27367	1.31167
1118	Intermediate	Green	Scattered	Erect	Little dense	None	None	Small	Long	Weak	5	102	4.89333	48.5	3	37	6.125	4.938	7.3567	2.98067	2.157	1.38467
1119	Intermediate	Green	Lateral	Little bend	Intermediate	Few	None	Small	Long	Weak	7.33333	143.933	8.29	39.9333	3.33333	35.9333	12.975	10.0997	7.25567	2.77867	2.18133	1.28
1120	Intermediate	Green	Scattered	Erect	Sparse	None	None	Large	Long	Intermediate	7.66667	142.1	7.92	35.4667	2.66667	47.1	9.025	7.52533	6.81363	2.81533	2.092	1.35333
1121	Intermediate	Green	Lateral	Little bend	Little dense	Many	None	Small	Long	Strong	8	147.9	7.47333	19.3	2	26.5667	9.75	6.31067	7.4092	2.88833	2.16433	1.34
1122	Intermediate	Green	Lateral	Little bend	Intermediate	None	None	Small	Long	Strong	7.33333	144.7	7.07333	23.4	2.33333	37.5333	16.075	13.4127	7.6491	2.808	2.25233	1.253
1123	Intermediate	Green	Scattered	Little bend	Intermediate	Few	None	Large	Long	Intermediate	8	163.433	7.80667	37.5667	2.33333	49.0333	11.9	8.22567	8.07263	2.93867	2.25833	1.30833
1124	Intermediate	Green	Scattered	Little bend	Sparse	Few	None	Large	Long	Weak	5	120.433	6.80667	44.0667	2.33333	53.4333	6.1	5.84867	7.55643	2.96667	2.18233	1.369
1125	Intermediate	Green	Scattered	Little bend	Intermediate	None	None	Large	Long	Weak	6.33333	140.333	6.11667	81.2667	2.66667	32	8.525	5.60233	5.10487	2.66067	1.88967	1.41167
1126	Intermediate	Green	Lateral	Little bend	Little dense	Few	None	Small	Intermediate	Strong	6.66667	148	7.49667	58.3	2.33333	32	11.425	8.01833	4.963	2.59233	1.84167	1.41833
1127	Intermediate	Green	Lateral	Little bend	Intermediate	Many	None	Small	Long	Strong	6.66667	148.667	7.7	24.7	3.33333	30.3333	13.575	9.41533	6.22893	2.813	2.01767	1.39733
1128	Intermediate	Green	Scattered	Little bend	Little dense	Few	None	Small	Long	Intermediate	8	154	8.37333	50.6667	3.33333	40.7667	15.5	12.6903	7.7208	2.99767	2.25967	1.33267
1129	Intermediate	Green	Scattered	Little bend	dense	None	None	Large	Intermediate	Weak	8	149.667	7.15	80.4333	1.33333	17.1	14.15	12.223	6.47047	2.67833	2.10267	1.28833
1130	Intermediate	Green	Scattered	bend	Intermediate	None	Few	Large	Intermediate	Weak	6	150.6	7.10333	10.4333	3.33333	36.0333	9.25	7.30267	5.39327	2.53733	1.93667	1.31667
1131	Intermediate	Green	Lateral	Little bend	Intermediate	None	None	Small	Long	Weak	8	152	6.98333	65.8333	1.66667	28.6667	10.55	7.87033	4.86987	2.728	1.98133	1.39133
1132	Intermediate	Green	Lateral	Little bend	Little dense	None	None	Small	Long	Weak	7.33333	154.433	7.91333	48.6667	3.33333	30.1	12.375	7.91733	5.91403	2.675	2.054	1.30733
1133	Intermediate	Green	Scattered	Erect	Little dense	Few	None	Large	Intermediate	Weak	5	118.333	6.20333	73	3.66667	32	6.375	4.72133	5.36583	2.97033	1.92367	1.55433
1134	Intermediate	Green	Lateral	Little bend	Intermediate	None	None	Large	Intermediate	Weak	7	140.333	6.90333	38.7333	2.33333	38.6667	12.375	11.0167	7.81183	3.012	2.23033	1.35533
1135	Intermediate	Green	Lateral	bend	Intermediate	None	None	Small	Long	Strong	7	165.867	7.54	59.2333	2.66667	33.7667	13.7	8.999	8.4118	3.11	2.276	1.37267
1136	Intermediate	Green	Lateral	bend	Little dense	None	None	Small	Intermediate	Strong	7	153	6.77333	48.5	3	39.3333	9.7	7.313	8.23397	2.90433	2.274	1.284
1137	Intermediate	Green	Lateral	bend	Intermediate	None	None	Small	Long	Weak	6.66667	156.333	7.96333	49.1667	2.66667	39	13.15	10.142	7.5482	2.94633	2.22167	1.34
1138	Intermediate	Green	Lateral	bend	Intermediate	None	None	Small	Long	Weak	6	138.667	8.15333	47.3	3	44.3333	10.325	8.24733	8.20457	3.03033	2.245	1.35933
1139	Intermediate	Green	Scattered	Little bend	Intermediate	None	None	Large	Long	Weak	7.33333	149.333	8.16	56.5667	3.66667	48.3333	10.875	8.82433	8.0685	2.92333	2.21233	1.329
1140	Intermediate	Green	Lateral	bend	Intermediate	None	None	Small	Long	Weak	6.33333	135.333	9.14333	57.7	2.66667	52.6667	8.6	6.88167	7.90543	2.937	2.29267	1.29067
1141	Intermediate	Green	Lateral	Little bend	Intermediate	None	None	Small	Long	Intermediate	7	147.667	6.68667	69.7	3	31	11.75	9.22667	8.4361	2.86167	2.345	1.22567
1142	Intermediate	Green	Lateral	Little bend	Little dense	None	None	Small	Long	Strong	6.33333	130.333	6.65	40.7	2.66667	26.3333	11.575	8.09733	7.60243	2.98433	2.115	1.41833
1143	Intermediate	Green	Lateral	bend	Intermediate	None	None	Small	Long	Strong	7.66667	131.667	7.22667	68.9	2.33333	40.3333	10.325	8.93867	8.31263	2.977	2.207	1.35233
1144	Intermediate	Green	Lateral	bend	Intermediate	None	None	Small	Long	Strong	7	137	8.63333	37	2.66667	45	15.625	12.6377	8.0062	2.893	2.24133	1.29833
1145	Intermediate	Green	Lateral	bend	Little dense	None	None	Small	Long	Intermediate	8	137.667	7.55667	42.4333	2	50	11.275	7.40933	7.93507	2.83967	2.22	1.28333
1146	Intermediate	Green	Lateral	Little bend	Little dense	Few	None	Small	Long	Strong	7	151	6.77667	35	3.66667	41.6667	10.625	8.88067	8.717	2.95467	2.32167	1.27867
1147	Intermediate	Green	Lateral	Little bend	Little dense	None	None	Small	Long	Strong	5	148.333	6.81667	42.0333	2.33333	45	11	8.42033	7.71203	2.90033	2.25633	1.296
1148	Intermediate	Green	Lateral	Little bend	Little dense	None	None	Small	Long	Weak	6.66667	143.333	7.86	41.5667	3.33333	47	9.275	6.96733	6.64497	2.756	2.083	1.33433
1149	Intermediate	Green	Lateral	Little bend	Intermediate	None	None	Small	Long	Intermediate	6.33333	133	6.13333	34.6667	2.33333	48.3333	10.575	7.49333	7.50087	2.866	2.16267	1.33
1150	Intermediate	Green	Lateral	Little bend	Little dense	None	None	Small	Long	Strong	7.66667	140.667	8.87667	38.3667	2.33333	49.6667	10.325	8.29233	6.98707	2.803	2.08033	1.35333
1151	Intermediate	Green	Lateral	Little bend	Intermediate	None	None	Small	Long	Intermediate	6.66667	149.333	7.29667	33.4333	3	45.6667	12.675	10.4617	7.87403	2.77533	2.154	1.29633
1152	Sparse	Green	Scattered	Erect	Little dense	None	None	Large	Long	Intermediate	6	135.333	6.64	24.1333	3.33333	48.3333	7.5	5.047	7.4254	2.937	2.188	1.35167
1153	Intermediate	Green	Scattered	Erect	Little dense	None	None	Large	Long	Strong	7	132.667	7.22	82.1	2.66667	42	7.975	6.51467	7.37713	2.93933	2.137	1.38
1154	Intermediate	Green	Scattered	Erect	Intermediate	None	None	Large	Long	Weak	5.66667	138	6.73333	74.7667	2	43.3333	8.325	6.18267	7.03367	2.67333	2.025	1.325
1155	Intermediate	Green	Lateral	Little bend	Little dense	None	None	Small	Long	Strong	6.66667	121.667	7.28667	88.2	3.66667	44.3333	7.4	4.39133	6.52207	2.687	2.02	1.33467
1156	Intermediate	Green	Lateral	Little bend	Little dense	None	None	Small	Long	Intermediate	6.66667	157.667	6.48	51.8333	3.66667	43	9.55	8.29	7.12017	2.81367	2.076	1.35867
1157	Intermediate	Green	Lateral	Little bend	Intermediate	None	None	Small	Long	Intermediate	7.66667	172.333	7.17333	68.6333	2	46.3333	12.975	8.99133	8.07993	2.656	2.173	1.228
1158	Intermediate	Green	Lateral	Little bend	Little dense	None	None	Small	Long	Intermediate	7.66667	161.333	8.60667	67.1667	2.33333	43	11	8.15567	7.59383	2.73833	2.13867	1.286
1159	Intermediate	Green	Lateral	bend	Little dense	None	None	Small	Long	Intermediate	7.66667	164.333	8.5	46.7667	2.33333	37	10	8.10367	7.86073	2.74633	2.22133	1.24633
1160	Intermediate	Green	Lateral	bend	dense	None	None	Small	Long	Intermediate	7	160	7.90667	34.5	2.33333	29	11.825	9.776	8.1486	2.73333	2.186	1.25467
1161	Intermediate	Green	Lateral	bend	Little dense	None	None	Small	Long	Weak	6.33333	159.667	7.48333	36	3	39	14.225	10.9253	7.65503	2.67433	2.17133	1.23467
1162	Intermediate	Green	Lateral	bend	dense	None	None	Small	Long	Weak	6.66667	171.333	9.58	60.4667	2.66667	35	10.05	7.635	8.12453	2.77633	2.12933	1.30967
1163	Intermediate	Green	Lateral	bend	Little dense	None	None	Small	Long	Strong	7.66667	171.333	7.52333	32.6667	3.33333	39.3333	11.575	9.00867	7.2801	2.85567	2.133	1.348
1164	Intermediate	Green	Lateral	bend	Little dense	None	None	Large	Long	Strong	6.66667	165.667	8.22667	30.9667	2.33333	43.3333	12.075	9.43333	8.1234	2.89433	2.24633	1.296
1165	Intermediate	Green	Lateral	bend	Little dense	None	None	Small	Long	Intermediate	7.33333	156	8.66	46.5333	2.66667	41	11.75	7.397	8.1493	2.86667	2.11833	1.36067
1166	Intermediate	Green	Scattered	Erect	Little dense	Many	None	Large	Long	Strong	7	138.333	8.08667	38.2333	3	47	15.775	13.358	8.56867	2.837	2.28167	1.251
1167	Intermediate	Green	Scattered	Erect	Little dense	None	None	Intermediate	Long	Strong	7	141.333	9.43667	60.9667	3.33333	42.3333	14.75	11.1613	7.77313	2.84	2.18067	1.31067
1168	Intermediate	Green	Scattered	Little bend	Intermediate	None	None	Large	Long	Intermediate	6.33333	140.667	7.47333	48.3667	3	38.3333	14.1	11.1743	8.25957	2.84633	2.202	1.29833
1169	Intermediate	Green	Scattered	Little bend	Intermediate	Few	None	Intermediate	Long	Strong	7	128.667	7.24	51.0333	3.66667	37.3333	16.625	12.8053	8.757	2.92267	2.26267	1.296
1170	Intermediate	Green	Scattered	Erect	Intermediate	Many	None	Large	Long	Strong	6.33333	134.333	7.6	41.9667	3.33333	44.6667	11.825	8.72533	7.81083	2.786	2.16233	1.299
1171	Intermediate	Green	Lateral	bend	Little dense	Few	None	Small	Long	Weak	7.33333	143.667	7.10333	23.9	2.33333	31.3333	8.825	6.48833	7.523	2.81733	2.16967	1.312
1172	Intermediate	Green	Scattered	bend	Little dense	Few	None	Large	Long	Strong	7	172.667	8.28	64.6	2.66667	30	16.25	12.0463	7.74497	2.861	2.18533	1.313
1173	Intermediate	Green	Lateral	bend	Little dense	None	None	Small	Long	Intermediate	6.33333	160.333	7.99667	68.6333	3	34	10.475	7.85233	7.59827	2.93133	2.19833	1.341
1174	Intermediate	Green	Lateral	bend	Little dense	None	None	Small	Long	Intermediate	6.66667	162	9.84	109.967	3.33333	30.6667	12.925	10.9847	9.10463	2.93333	2.30867	1.276
1175	Intermediate	Green	Lateral	Little bend	Little dense	None	None	Small	Intermediate	Strong	7	164	9.78	51.9333	3.33333	37	10.025	5.847	6.81777	2.65067	2.143	1.25167
1176	Intermediate	Green	Lateral	Little bend	Intermediate	None	None	Small	Long	Strong	6.66667	169.333	7.52	63.3667	4	36.3333	11.2	8.16867	7.69603	2.88433	2.15933	1.34233
1177	Intermediate	Green	Lateral	Little bend	Little dense	Few	None	Small	Long	Strong	7.33333	170.333	9.24	65.4667	3.66667	34	12.325	8.494	8.0175	2.793	2.22633	1.25733
1178	Intermediate	Green	Scattered	Erect	Little dense	Many	None	Large	Long	Strong	7	170	8.63	67.0667	2.33333	36.3333	10.25	7.48467	7.83603	2.822	2.08533	1.35667
1179	Intermediate	Green	Lateral	bend	Little dense	None	None	Small	Long	Weak	7.66667	163.333	7.94	40.0667	3.33333	30	11.925	9.669	7.93957	2.77833	2.08733	1.341
1180	Intermediate	Green	Lateral	bend	Little dense	None	None	Small	Long	Strong	7.66667	175	10.3933	49.3	3.33333	41.3333	14.05	10.991	8.3286	2.758	2.285	1.21333
1181	Intermediate	Green	Lateral	Little bend	dense	None	None	Small	Long	Strong	7.66667	162.333	7.85333	59.7	3.33333	38	12.675	10.2983	7.6118	2.89233	2.16	1.34933
1182	Intermediate	Green	Lateral	bend	dense	None	None	Small	Long	Intermediate	6.66667	166.667	7.1	70.6667	2.66667	30	18.725	15.3417	7.7917	2.67267	2.23833	1.197
1183	Intermediate	Green	Lateral	bend	Little dense	None	None	Small	Intermediate	Strong	7.33333	170.333	8.41333	84.3	3	26	10.975	8.238	8.1393	2.98467	2.18367	1.37967
1184	Intermediate	Green	Lateral	bend	Little dense	None	None	Small	Long	Strong	7.33333	170	7.92333	89.1667	3	33	24.4	19.1147	8.9197	3.16367	2.31067	1.38
1185	Dense	Green	Compact	Little bend	Little dense	None	None	Small	Short	Intermediate	7.66667	143.233	7.72333	45.0333	2	34.9333	17	11.8523	7.76807	2.948	2.24133	1.31967
1186	Dense	Green	Compact	Little bend	Intermediate	Few	None	Small	Short	Strong	7.33333	140.867	6.47	40.2	3	40.4667	12.425	10.784	7.86703	2.974	2.251	1.324
1187	Dense	Green	Compact	Little bend	Little dense	None	None	Small	Short	Intermediate	7.33333	164.367	6.61	46.7	2.66667	25.2333	10.475	5.87	8.1975	2.95733	2.17267	1.36833
1188	Intermediate	Green	Compact	Erect	Little dense	None	None	Small	Short	Intermediate	8.33333	159.833	7.58667	26.4667	3	28.5333	11.95	9.469	7.8909	2.941	2.13367	1.38333
1189	Dense	Green	Compact	Little bend	Little dense	None	None	Small	Short	Weak	8	176.7	7.66667	59.7667	2	30.2667	11.625	9.129	8.3511	2.897	2.17033	1.33967
1190	Dense	Green	Compact	Erect	Little dense	None	None	Small	Short	Intermediate	7.33333	171.467	5.64333	34.5667	2	22.1667	5.475	5.07433	7.69277	2.58333	1.96433	1.33233
1191	Dense	Green	Compact	Little bend	Intermediate	Few	None	Small	Intermediate	Intermediate	8	148.167	6.62	48.2667	1.33333	39.1	12	8.41767	7.0108	2.635	1.99933	1.32733
1192	Sparse	Green	Compact	Erect	Little dense	None	None	Small	Intermediate	Weak	8.66667	142.033	8.49667	46.5667	2	27.0333	9.725	7.002	7.1764	2.87633	2.03033	1.42267
1193	Dense	Green	Compact	Erect	Intermediate	None	None	Small	Short	Weak	7.66667	146	7.58333	39.7667	3.33333	37.7667	11.975	8.877	7.48527	2.883	2.05667	1.408
1194	Dense	Green	Compact	Little bend	Little dense	None	None	Small	Short	Strong	8	176.9	6.63333	72.4	3	33.5333	12.9	9.73833	7.86927	2.82167	2.04933	1.385
1195	Dense	Green	Compact	Erect	dense	None	None	Small	Long	Weak	8	136.4	5.9	40.8333	2.33333	24.7	8.85	7.215	5.67337	2.644	1.84067	1.445
1196	Dense	Green	Compact	Erect	Intermediate	None	None	Small	Short	Strong	7	140.367	7.87	54.5	3	35.5333	11.375	7.99967	6.89563	2.77633	1.96933	1.42
1197	Dense	Green	Compact	Erect	Little dense	None	None	Small	Short	Intermediate	8	154.533	7.4	59.4	2.66667	31.7333	13.6	10.8227	7.2979	2.81333	1.99067	1.419
1198	Intermediate	Green	Compact	Erect	Intermediate	None	None	Small	Short	Intermediate	7.66667	147.4	6.27667	26.7333	1.66667	43.5	9.7	6.81667	6.7162	2.75033	1.979	1.399
1199	Dense	Green	Compact	Little bend	Little dense	None	None	Small	Short	Strong	6.66667	139.067	5.51667	66.5667	1.66667	18.2667	10.225	7.968	7.17973	2.77667	2.02633	1.37767
1200	Dense	Green	Compact	Little bend	Little dense	None	None	Small	Short	Weak	7.66667	145.3	6.78667	46.6	2.66667	20	10.6	7.67267	7.1593	2.81567	2.01167	1.40967
1201	Dense	Green	Compact	Little bend	Little dense	None	None	Small	Short	Intermediate	6.66667	138.033	7.66333	49.3333	2.66667	33.3667	10.175	8.07667	7.68577	2.857	2.04533	1.405
1202	Dense	Green	Compact	Erect	Little dense	None	None	Small	Short	Weak	7.66667	157.633	5.43	65.9667	2.33333	30.4333	13.2	9.449	8.13597	2.831	2.12133	1.34133
1203	Dense	Green	Compact	Little bend	Little dense	None	None	Small	Short	Strong	7.33333	161.033	6.27667	88.8333	3	29.8667	14.775	11.0157	7.9238	2.813	2.15933	1.30667
1204	Dense	Green	Compact	Erect	Little dense	None	None	Small	Short	Strong	7.33333	156.2	6.22333	47.3	1.66667	22.0667	12.275	10.225	6.74543	2.89367	1.96733	1.478
1205	Dense	Green	Compact	Little bend	Little dense	None	None	Small	Short	Strong	7.33333	154.7	6.63333	82.9667	2.66667	33.1333	15.975	12.2157	6.92213	2.94333	2.00633	1.47367
1206	Dense	Green	Compact	Little bend	Little dense	None	None	Small	Short	Strong	7.66667	168	6.5	62.2333	2.33333	34.7	9.95	7.42767	7.3393	2.72233	2.10467	1.306
1207	Sparse	Green	Scattered	Erect	Sparse	Many	None	Intermediate	Intermediate	Intermediate	7.33333	172.333	7.27333	66.4667	2.33333	44.7667	9.675	7.788	8.89317	2.78	2.23633	1.24867
1208	Intermediate	Green	Scattered	Erect	Sparse	Many	Few	Large	Intermediate	Weak	5.33333	143.167	4.93667	79.2333	2.66667	41.1	2.325	0.863	4.57437	2.684	1.73033	1.55733
1209	Intermediate	Green	Scattered	Erect	Sparse	Many	None	Large	Long	Weak	4.66667	126.333	5.18333	23.5333	3.66667	47.9667	6.9	4.70267	7.25113	3.09533	1.96533	1.57967
1210	Intermediate	Green	Scattered	Erect	Sparse	Many	Few	Large	Long	Strong	4	117.733	4.97333	27.1333	2.33333	47.4	4.95	2.91567	6.55887	2.795	1.951	1.43733
1211	Dense	Green	Scattered	Erect	Intermediate	Many	Few	Large	Long	Strong	5.33333	138.533	5.70667	21.7667	2.66667	45.8333	7.05	5.101	7.9166	2.70733	2.136	1.276
1212	Sparse	Green	Compact	Erect	Intermediate	Few	None	Small	Long	Intermediate	5	138.767	6.38	40.5667	2.66667	44.7	5.125	3.05533	6.931	2.716	2.07233	1.32
1213	Intermediate	Green	Compact	Erect	Intermediate	Few	None	Small	Long	Intermediate	4.33333	136.333	5.36667	38.3333	2.33333	49.1333	6.075	3.31133	7.09187	2.67233	2.13	1.25933
1214	Sparse	Green	Compact	Erect	Intermediate	None	Few	Small	Long	Intermediate	5	140.2	5.8	45.3667	2	51	5.4	4.15733	6.9213	2.67567	2.16533	1.241
1215	Dense	Green	Scattered	Erect	Sparse	Few	None	Small	Long	Strong	5	143.4	5.6	43.1667	2.33333	50.6	10.075	8.48867	7.4766	3.11233	2.20867	1.41167
1216	Dense	Green	Scattered	Erect	Sparse	Many	None	Large	Long	Strong	4.66667	123.267	5.27333	41.7333	3	40.1	6.775	4.948	7.04463	2.92233	2.17667	1.34567
1217	Sparse	Green	Scattered	Erect	Sparse	Many	None	Large	Long	Intermediate	5.33333	133.233	6.20333	12.6	2.33333	45.7	8	6.20333	6.6949	2.69267	2.066	1.308
1218	Dense	Green	Scattered	Erect	Sparse	Many	None	Large	Long	Strong	4.66667	126.133	5.33	36.6	2.33333	42.3	10.025	7.43533	6.92893	2.83	2.14133	1.32833
1219	Dense	Green	Scattered	Erect	Intermediate	Many	None	Large	Long	Intermediate	4	79.9667	4.22667	24.5667	3.33333	44.5	10.85	8.49967	7.23487	2.831	2.272	1.251
1220	Intermediate	Green	Scattered	Erect	Intermediate	Few	None	Large	Long	Weak	4.33333	126.367	5.88	14.8333	3.66667	47.6333	10.175	7.79167	6.73763	2.86133	2.22133	1.292
1221	Dense	Green	Compact	Little bend	Little dense	None	None	Small	Short	Weak	6	149.667	7.09	41.7333	3.33333	33.7667	17.375	12.2673	8.519	3.139	2.309	1.36933
1222	Dense	Green	Compact	Erect	Little dense	None	None	Small	Short	Strong	6.33333	162.5	7.91333	37.4333	2.66667	35.4333	8.575	4.71	7.7526	3.14467	2.15433	1.47
1223	Dense	Green	Compact	Erect	Intermediate	None	None	Small	Intermediate	Weak	6	146.6	6.23	58.1	3.33333	42.8333	11.05	5.71767	7.55453	2.93467	2.166	1.35833
1224	Intermediate	Green	Scattered	Little bend	Sparse	Many	None	Intermediate	Long	Intermediate	4.33333	121.433	5.77667	38.0667	3.33333	44.7	8.725	7.38267	5.811	3.02067	2.02667	1.50833
1225	Sparse	Green	Lateral	Little bend	Intermediate	Few	Few	Small	Long	Weak	4	119.167	5.77333	25	3.33333	41.0667	6.125	4.446	7.43933	2.864	2.23033	1.28933
1226	Dense	Green	Scattered	Erect	Sparse	Many	None	Large	Intermediate	Strong	5.33333	137.833	6.32	22.6	2.33333	42.5	11.8	10.3207	6.53717	2.969	2.16633	1.37567
1227	Dense	Green	Scattered	Little bend	Sparse	Many	None	Intermediate	Long	Strong	5.33333	122.8	5.27333	39.9	2.33333	35.6667	10.825	10.0577	4.99483	2.66167	2.09033	1.27633
1228	Dense	Green	Compact	Erect	dense	None	None	Small	Intermediate	Weak	7	118	6.45	3.46667	1	35.6	12.6	10.0847	5.5816	2.92033	2.16567	1.356
1229	Intermediate	Green	Compact	Erect	dense	None	Few	Small	Long	Intermediate	6.66667	105.233	6.13333	39.9667	2.66667	12.5	14	11.364	6.77543	3.17567	2.11867	1.50367
1230	Dense	Green	Compact	Erect	Intermediate	Few	None	Small	Long	Weak	6	114.267	6.20667	24.8	2	31.4	8.225	6.303	6.28697	2.96867	2.235	1.33267
1231	Dense	Green	Scattered	Little bend	Sparse	Few	None	Intermediate	Long	Strong	5.66667	116.4	6.75333	39.7	3.66667	35.4667	14.025	9.56933	7.3047	3.159	2.16167	1.469
1232	Dense	Green	Compact	Erect	dense	Few	None	Small	Short	Weak	6.33333	104.767	7.00667	23.1333	2.33333	15.6333	13.55	10.6627	5.6341	2.516	1.906	1.329
1233	Dense	Green	Compact	Little bend	Little dense	Few	None	Small	Long	Intermediate	6.66667	121.067	5.02	44.7333	2.33333	35.1333	10.525	8.38333	6.93057	2.90033	2.18767	1.331
1234	Dense	Green	Scattered	Little bend	Sparse	Few	None	Intermediate	Long	Intermediate	5.66667	101.267	5.08333	32.3333	2.66667	32.9333	5.125	3.81	5.60497	2.85633	2.02333	1.41767
1235	Intermediate	Green	Compact	Erect	Little dense	None	Few	Small	Long	Weak	6.33333	134.967	5.63	30.6	2	40.9	9.125	6.102	8.3082	3.13867	2.341	1.34533
1236	Dense	Green	Compact	Erect	dense	None	Few	Small	Intermediate	Weak	7	107.9	5.50667	6.83333	1.66667	21.9667	11.2	9.506	5.37073	2.83233	2.10567	1.35567
1237	Dense	Green	Scattered	Little bend	Sparse	Few	None	Intermediate	Long	Weak	4.33333	96.5333	4.68	30.8333	2	36.4333	5.95	4.38033	7.1043	2.80933	2.104	1.34433
1238	Intermediate	Green	Compact	Erect	dense	None	None	Small	Intermediate	Weak	7.33333	120.433	5.81667	24.8333	2	15.7333	13.2	9.29833	6.50093	2.905	2.17467	1.34133
1239	Intermediate	Green	Compact	Erect	Intermediate	Few	None	Small	Long	Weak	6.66667	145.867	6.39333	14.1667	3.66667	44.5667	10.275	7.73733	8.37907	3.01467	2.33633	1.29433
1240	Dense	Green	Compact	Little bend	Little dense	Few	None	Small	Short	Weak	6.66667	135.233	6.67	36.4333	1.66667	33.7333	13.775	12.1377	7.24133	3.09167	2.25867	1.37133
1241	Intermediate	Green	Compact	Erect	Intermediate	Few	None	Small	Long	Intermediate	6.33333	138.133	5.40333	29.9	1.66667	40.5	8.1	6.66567	7.25667	2.92733	2.40433	1.22767
1242	Sparse	Green	Compact	Erect	Sparse	Few	None	Large	Intermediate	Strong	6.33333	135.5	6.05	41	2.33333	36.8	11.6	9.52333	8.33013	3.02033	2.44367	1.24433
1243	Dense	Green	Compact	Erect	Intermediate	None	Few	Small	Long	Intermediate	6	141.633	6.14	34.2333	3.33333	36.9333	8.825	5.79833	7.14863	2.93367	2.38467	1.241
1244	Sparse	Green	Compact	Little bend	Little dense	None	Few	Small	Short	Weak	6	140.833	6.55667	32.6	2	41.1667	10.525	8.056	8.40163	3.07767	2.369	1.30467
1245	Intermediate	Green	Compact	Erect	Intermediate	Few	None	Small	Long	Weak	5.66667	127.067	6.28333	38.2	2.33333	41.6667	9.075	6.62567	6.8987	2.98833	2.26367	1.328
1246	Dense	Green	Compact	Little bend	Intermediate	None	None	Small	Long	Intermediate	4.66667	114.8	5.14667	54.7	3.33333	30.5667	9.65	6.60333	8.2401	2.86567	2.282	1.26167
1247	Dense	Green	Compact	Erect	Little dense	None	None	Small	Long	Strong	6.33333	124	5.30667	21.4	2	33.4333	6.55	4.34267	8.3065	2.89233	2.29633	1.26633
1248	Intermediate	Green	Scattered	Little bend	Sparse	Many	None	Intermediate	Long	Strong	6.33333	135.333	6.15667	16.8333	2.33333	30.0333	14.6	13.679	7.33123	2.92867	2.31567	1.27
1249	Dense	Green	Scattered	Little bend	Sparse	Many	None	Intermediate	Intermediate	Strong	4.66667	103.167	4.25667	20.2333	1	32.8	4.875	3.10833	6.0285	2.97267	2.07767	1.44267
1250	Sparse	Green	Compact	Little bend	Little dense	None	None	Small	Short	Weak	7	131.5	5.78667	21.1667	3	28	10.2	7.86067	6.5542	2.87867	2.16933	1.33433
1251	Sparse	Green	Compact	Little bend	Little dense	None	None	Small	Intermediate	Weak	7	147.5	6.47667	12.3	2.66667	50.7667	15.65	11.0187	7.73867	3.02833	2.21167	1.37333
1252	Sparse	Green	Compact	Erect	Intermediate	Few	None	Small	Intermediate	Intermediate	6.33333	154.233	6.39	44.7	2	40	9.525	6.566	7.22543	3.003	2.35433	1.28
1253	Intermediate	Green	Compact	Erect	Little dense	Few	None	Small	Long	Strong	6.33333	142.5	6.78667	23.5333	2	30.5667	12.525	7.98633	6.7161	2.92567	2.24433	1.31933
1254	Sparse	Green	Compact	Erect	Sparse	Few	None	Large	Intermediate	Weak	6.66667	142.067	6.82	53.9	2	45.3333	7.475	6.00733	6.3335	3.05533	2.15433	1.43133
1255	Sparse	Green	Scattered	Erect	Sparse	Many	None	Large	Intermediate	Weak	7	151.3	6.87	62.5	2.33333	43.0333	10.425	6.58133	7.58857	2.987	2.38933	1.26067
1256	Intermediate	Green	Compact	Little bend	Intermediate	Few	None	Small	Short	Strong	8	157.167	7.37333	62.1	3.33333	43.2	12.825	10.2197	8.30363	3.06167	2.32567	1.32267
1257	Sparse	Green	Compact	Little bend	Intermediate	Few	None	Small	Long	Strong	7	139.867	6.32	42.1333	2.33333	45.8	12.225	10.9247	7.99513	3.01767	2.433	1.246
1258	Sparse	Green	Compact	Erect	Intermediate	None	None	Small	Intermediate	Strong	7	151.6	7.19333	45.4667	1.33333	46.3667	12.875	10.668	7.5212	3.07167	2.35567	1.30933
1259	Sparse	Green	Scattered	Erect	Sparse	Many	None	Large	Long	Strong	6.66667	162.267	6.21	71.7333	1.33333	53.4667	13.375	11.4333	7.5942	2.95967	2.349	1.26467
1260	Sparse	Green	Compact	Erect	Intermediate	Few	None	Small	Long	Strong	6.33333	139.033	5.72667	65.5	2.33333	50.5	11.2	7.59967	6.65167	3.246	2.27967	1.44267
1261	Sparse	Green	Compact	Erect	Little dense	None	None	Small	Intermediate	Strong	6.33333	147.667	5.77667	29.9333	2.33333	41.0667	7.2	5.66667	6.36947	2.871	2.242	1.288
1262	Sparse	Green	Compact	Little bend	Intermediate	Few	None	Small	Intermediate	Intermediate	7.33333	150.767	6.42	49.0333	3	43.5333	13.675	12.4077	6.86343	2.932	2.30367	1.27833
1263	Dense	Green	Scattered	Erect	Sparse	Many	Few	Large	Intermediate	Strong	4.33333	86.7	4.36333	12.5333	3	43.1333	5.75	4.432	7.17347	2.98	2.146	1.394
1264	Sparse	Green	Compact	Erect	Little dense	None	None	Small	Long	Weak	5	116.933	5.53667	28.5	2.33333	39.6333	11.55	7.96967	6.68403	2.98267	2.20933	1.35433
1265	Intermediate	Green	Scattered	Erect	Sparse	Many	None	Large	Short	Weak	8	130.267	6.65667	39.1333	2.33333	35.3333	16.7	14.1827	6.19967	2.84333	2.16067	1.32067
1266	Sparse	Green	Scattered	Little bend	Sparse	Many	None	Large	Intermediate	Weak	7	147.433	5.98	30.6333	2.66667	36.1333	12.05	10.143	7.04993	3.10367	2.26633	1.37667
1267	Sparse	Green	Compact	Erect	Intermediate	Few	None	Small	Short	Intermediate	7.33333	152.567	6.54	32.1667	2	43.5333	11.075	9.31033	6.50463	3.055	2.19333	1.40033
1268	Sparse	Green	Compact	Erect	Little dense	None	None	Small	Intermediate	Strong	7	147.4	6.93333	45.5	2.33333	43.3333	8.05	6.32833	6.85673	3.09767	2.15167	1.44767
1269	Sparse	Green	Compact	Little bend	Little dense	None	None	Small	Long	Strong	7.33333	159.433	6.41333	29.1333	2.33333	38	11.9	9.059	5.68287	2.94167	2.16667	1.363
1270	Dense	Green	Scattered	Erect	Intermediate	Few	None	Small	Intermediate	Strong	5.66667	140.5	6.29	12.2	1.66667	43.6667	11.875	8.73733	6.01907	2.911	2.209	1.32333
1271	Intermediate	Green	Compact	Erect	Intermediate	None	None	Small	Long	Strong	4.33333	114.933	5.74667	46.7333	2.33333	46.0333	12.75	10.3833	7.11217	2.982	2.232	1.34367
1272	Sparse	Green	Compact	Little bend	Intermediate	Few	None	Small	Intermediate	Intermediate	8.66667	166.6	7.14667	25.7	1.66667	43	11.85	9.94167	6.17213	2.735	2.039	1.35567
1273	Dense	Green	Compact	Little bend	Sparse	Few	None	Intermediate	Intermediate	Weak	6.66667	140	6.16667	46.4667	2	37.0667	9.675	6.827	5.60757	2.80467	2.02567	1.39433
1274	Dense	Green	Scattered	Little bend	Sparse	Many	None	Intermediate	Intermediate	Weak	6.66667	140.967	6.75667	19.1333	2.66667	30.8667	5.85	3.37433	3.91507	3.07967	1.97967	1.561
1275	Dense	Green	Compact	Erect	dense	None	None	Small	Intermediate	Weak	6	135.4	5.79333	40.2333	2	20.3	12	9.744	5.98887	2.781	2.24067	1.24833
1276	Dense	Green	Compact	Erect	Little dense	None	None	Small	Short	Strong	7.33333	158.3	5.98333	49.0333	2	40.5333	12.3	9.46633	6.6233	2.88867	2.27533	1.28033
1277	Sparse	Green	Compact	Erect	dense	None	None	Small	Intermediate	Weak	7.33333	141.933	6.81	55.4333	1.33333	24.9	12.325	9.701	5.8741	2.809	2.235	1.263
1278	Sparse	Green	Compact	Little bend	Little dense	None	None	Small	Short	Strong	7.33333	146.2	7.1	27.9667	1.66667	32.6333	15.05	10.797	5.77733	2.884	2.11533	1.371
1279	Sparse	Green	Compact	Erect	Intermediate	None	None	Small	Intermediate	Weak	7.33333	167.5	6.25667	43.1333	1.66667	41.1	15.125	11.8933	7.31653	2.98233	2.33733	1.28167
1280	Intermediate	Green	Compact	Erect	Little dense	None	None	Small	Short	Weak	6	151.1	6.85667	44.2333	2.33333	45.3	9.875	6.747	5.4822	2.961	2.10333	1.42167
1281	Dense	Green	Compact	Erect	Little dense	None	None	Small	Short	Intermediate	7.33333	169.867	6.06667	38.6	2.33333	33.1333	12.1	8.646	6.57877	2.81333	2.14933	1.31533
1282	Dense	Green	Scattered	Little bend	Intermediate	Many	None	Small	Short	Weak	8.33333	145.5	4.76	35.4	2	28.5	13.375	10.036	6.54227	2.923	2.26233	1.29867
1283	Intermediate	Green	Compact	Little bend	Little dense	Few	None	Small	Short	Weak	8	159.9	6.80333	24.2	2.33333	30.8333	12.625	10.385	6.50007	2.732	2.14133	1.27933
1284	Dense	Green	Scattered	Erect	Sparse	Many	None	Large	Intermediate	Weak	6.66667	132.833	6.49333	38.1333	1.66667	27.4333	13.35	11.5443	5.99337	2.82133	2.159	1.312
1285	Sparse	Green	Compact	Little bend	Little dense	None	None	Small	Intermediate	Intermediate	7.33333	151.767	6.14667	24.2667	2.33333	36.8333	7.525	5.69533	5.07963	2.599	2.00167	1.30167
1286	Dense	Green	Compact	Erect	Intermediate	Few	None	Small	Short	Intermediate	8	156.5	6.05	27.0333	2	37.1	11.725	8.12533	4.92823	2.47233	1.97867	1.254
1287	Intermediate	Green	Compact	Erect	Little dense	None	None	Small	Short	Weak	7	154.733	6.54333	42.2667	1.33333	33.6333	15.25	12.9883	6.8777	2.99867	2.22433	1.356
1288	Sparse	Green	Compact	Erect	dense	None	None	Small	Intermediate	Weak	8	140.367	6.01667	17	1.66667	19	10.75	8.93933	6.34787	2.93767	2.187	1.35233
1289	Sparse	Green	Compact	Erect	Intermediate	None	None	Small	Long	Strong	5.33333	132.1	6.46333	35.7333	2	45.9667	12.55	10.0293	6.47533	2.91033	2.28333	1.27967
1290	Intermediate	Green	Compact	Erect	dense	None	None	Small	Intermediate	Weak	6.66667	127.033	6.37	26.1667	2	22.6333	9.725	8.33567	6.9002	3.05633	2.17767	1.40867
1291	Intermediate	Green	Compact	Erect	Intermediate	None	Few	Small	Intermediate	Strong	7.33333	155.833	6.08333	37.8333	2	37.0333	9.9	7.96967	7.38947	3.087	2.36367	1.31333
1292	Sparse	Green	Compact	Erect	Intermediate	None	None	Small	Long	Intermediate	7.33333	147.733	6.47	37.6667	2.33333	47	12.625	9.42033	8.5075	3.06533	2.41033	1.27833
1293	Sparse	Green	Compact	Little bend	Intermediate	None	None	Small	Long	Intermediate	7	159.9	6.54333	17.2333	2.33333	46.9333	14.65	10.545	7.77213	3.077	2.34933	1.31433
1294	Dense	Green	Compact	Erect	Intermediate	Few	None	Small	Intermediate	Weak	5.66667	132.667	5.37	31.6667	2.33333	40	10.5	8.74833	7.20497	3.08833	2.315	1.34833
1295	Dense	Green	Compact	Little bend	Little dense	None	None	Small	Short	Weak	6.33333	136.5	5.18667	36.1667	1.66667	37.9	9.325	7.86733	7.37203	2.96233	2.431	1.223
1296	Dense	Green	Scattered	Erect	Sparse	Many	None	Large	Intermediate	Intermediate	6	129.4	5.74	23.2333	1.66667	49.5333	8.75	5.82133	7.8777	3.132	2.36533	1.32733
1297	Intermediate	Green	Compact	Erect	Little dense	None	Few	Small	Short	Weak	7	155.5	5.03	26.4667	2.33333	33.6667	9.45	7.415	7.4528	2.91533	2.41967	1.20867
1298	Dense	Green	Compact	Little bend	Little dense	None	None	Small	Long	Weak	7	150.833	5.54667	27.9333	1.33333	39.2667	8.3	4.797	7.32937	2.90333	2.34867	1.244
1299	Dense	Green	Compact	Little bend	Little dense	None	None	Small	Intermediate	Weak	7.66667	143.833	4.84667	37.4667	1.33333	45.0667	9.225	6.969	7.49247	2.93767	2.39233	1.23467
1300	Intermediate	Green	Scattered	Erect	Sparse	Many	None	Large	Intermediate	Intermediate	6	130.467	5.49	36.1	2	42.1667	8.4	5.50667	6.67487	2.76433	2.11633	1.30867
1301	Dense	Green	Scattered	Little bend	Sparse	Many	None	Intermediate	Short	Weak	6	123.2	6.37	26.2333	2	30.1667	9.625	8.19233	6.10497	2.915	2.11733	1.38467
1302	Dense	Green	Compact	Little bend	Little dense	Few	None	Small	Short	Weak	7	133.567	6.37667	1.86667	3	34.9667	6.95	4.65633	4.95123	2.60967	1.942	1.356
1303	Intermediate	Green	Scattered	Little bend	Sparse	Many	None	Intermediate	Short	Weak	7	127.167	5.76	58.4333	1.33333	32.6333	5.475	3.54967	3.9059	2.70967	1.91367	1.42533
1304	Sparse	Green	Compact	Little bend	Little dense	None	None	Small	Intermediate	Weak	6.66667	148.667	6.33333	59.5	3	38.2333	9.7	5.638	6.49577	2.90267	2.31467	1.26433
1305	Dense	Green	Scattered	Erect	Sparse	Few	None	Small	Intermediate	Intermediate	7.33333	131.5	6.90333	72.5333	2.33333	39.3	12.575	8.53233	6.18263	2.90633	2.144	1.36167
1306	Intermediate	Green	Scattered	Little bend	Sparse	Many	Few	Intermediate	Intermediate	Intermediate	8	156.833	6.98	16.2667	2	33	11.15	9.09667	5.24767	2.76267	2.086	1.33067
1307	Sparse	Green	Compact	Little bend	Little dense	None	None	Small	Intermediate	Weak	7.66667	159.667	6.65	35.5667	1.66667	38.4	7.625	6.065	4.90627	2.92033	1.95833	1.50367
1308	Dense	Green	Compact	Little bend	Little dense	None	None	Small	Short	Intermediate	6.66667	156.3	6.25333	14.7667	1.66667	37.9667	13.325	8.956	5.26197	2.65233	2.04433	1.31133
1309	Dense	Green	Scattered	Erect	Sparse	Few	None	Large	Short	Weak	6.33333	138.8	5.98	46.0333	1.33333	36.8667	9.425	7.06567	5.88807	2.67433	1.97633	1.35667
1310	Dense	Green	Scattered	Erect	Sparse	Many	None	Intermediate	Intermediate	Weak	6.66667	150.8	6.95	32.1	2.66667	34.1667	10.625	8.328	5.49983	2.47233	2.044	1.21667
1311	Dense	Green	Compact	Little bend	Little dense	None	None	Small	Intermediate	Weak	7.33333	159.2	5.95667	42.6333	1.66667	38.7	12	8.78333	5.6461	2.54667	1.93033	1.33033
1312	Dense	Green	Compact	Little bend	Little dense	Few	None	Small	Short	Intermediate	7.33333	153.267	6.04667	36.3	2	29.4333	10.1	8.38833	5.13787	2.75633	2.004	1.38733
1313	Sparse	Green	Scattered	Little bend	Sparse	Many	Few	Intermediate	Intermediate	Weak	7.33333	147.133	6.70333	10.1	1.66667	36.7667	11.875	8.70067	5.91077	2.61867	1.99033	1.324
1314	Dense	Green	Scattered	Little bend	Sparse	Many	None	Intermediate	Intermediate	Strong	5.33333	107.167	5.08667	42.4333	3	28.9333	9	5.75967	4.64747	2.92667	1.95433	1.50867
1315	Intermediate	Green	Scattered	Little bend	Sparse	Many	None	Intermediate	Intermediate	Weak	9	153.967	5.92	50.6	2	24.8	16.75	11.873	7.54513	2.90733	2.31533	1.25867
1316	Dense	Green	Compact	Little bend	Little dense	None	None	Small	Short	Weak	8.33333	147.933	6.26	45.9667	2	26.5	16.8	12.2467	5.12027	2.65067	2.044	1.304
1317	Dense	Green	Scattered	Little bend	Intermediate	None	Few	Large	Intermediate	Weak	6	126.667	8.24667	23.8667	2	42.8	14.9	13.02	5.23153	2.71	1.999	1.364
1318	Dense	Green	Lateral	Little bend	Little dense	None	None	Intermediate	Intermediate	Strong	6.33333	144.333	8.98667	38.9	3	33.7	12.35	10.082	5.7011	2.84	2.147	1.33067
1319	Dense	Green	Lateral	Little bend	Little dense	None	Few	Intermediate	Intermediate	Weak	6.33333	156.6	6.28333	36.7	2	33.7333	10.875	8.38	7.04127	2.91067	2.282	1.279
1320	Dense	Green	Lateral	Little bend	Intermediate	None	Few	Intermediate	Intermediate	Weak	6.66667	135.433	5.93667	15.9667	3	36.7333	10.525	7.687	6.05957	2.72267	2.038	1.34933
1321	Dense	Green	Lateral	Little bend	Intermediate	None	Few	Small	Intermediate	Weak	7.66667	127.867	5.41	3.66667	1.66667	27.7667	9.95	7.64367	5.04133	2.65333	1.89067	1.41533
1322	Dense	Green	Lateral	Little bend	Intermediate	None	Few	Large	Short	Weak	6.66667	130.433	7.97	31.3333	2	38.8333	11.725	8.13567	7.58443	2.89233	2.36133	1.23067
1323	Dense	Green	Lateral	Little bend	Intermediate	None	None	Small	Intermediate	Weak	6	133.133	7.47667	12.2333	2	35.0333	11.1	6.77467	4.8389	2.58067	1.99167	1.31133
1324	Dense	Green	Lateral	Little bend	Intermediate	None	None	Small	Short	Weak	6	129.5	7.18667	25.1	1	29.5667	9	6.49667	4.62697	2.63667	1.97533	1.343
1325	Dense	Green	Scattered	Little bend	Intermediate	None	None	Small	Intermediate	Intermediate	6	141.833	8.47667	28.6667	2.66667	35.9	7.975	6.73633	6.57113	2.61067	2.104	1.249
1326	Dense	Green	Lateral	Little bend	Little dense	None	None	Small	Intermediate	Weak	6	118.433	7.15333	21.1667	2	26.4333	7.125	3.92033	6.01767	2.94267	2.04267	1.46267
1327	Dense	Green	Lateral	Little bend	Intermediate	None	None	Small	Short	Weak	6.33333	140.133	8.56667	19.9	2	33.1667	10.1	7.11733	5.1164	2.612	2.04067	1.287
1328	Dense	Green	Lateral	Little bend	Little dense	None	None	Small	Short	Weak	6.33333	140.567	10.1767	15.7667	2.33333	42.0333	16.475	12.4507	5.58183	2.778	2.06267	1.35067
1329	Dense	Green	Lateral	Little bend	Intermediate	None	None	Large	Intermediate	Weak	6.33333	136.833	6.48667	14.3667	1	35.5	12.775	8.144	5.86803	2.87367	2.04433	1.414
1330	Dense	Green	Scattered	Erect	Sparse	None	Few	Large	Short	Weak	5	72.5	3.79333	9.4	1.33333	26.1667	3.1	1.53967	5.2432	3.199	2.031	1.58267
1331	Dense	Green	Scattered	Erect	Sparse	None	Few	Large	Short	Weak	5.33333	67	4.61333	17.4	2.66667	24.1333	4.825	3.48767	5.7865	2.94	2.02167	1.45833
1332	Dense	Green	Scattered	Erect	Sparse	None	Few	Large	Short	Weak	4.66667	68.2333	4.20333	2.93333	2	20.2667	2.225	1.37167	4.9253	2.94733	1.957	1.51267
1333	Dense	Green	Lateral	Little bend	Little dense	None	Few	Small	Short	Intermediate	6.33333	149.167	7.99333	5.6	2	46.0333	5.625	3.943	7.61983	2.97333	2.28067	1.31
1334	Dense	Green	Scattered	Little bend	Sparse	None	Few	Large	Short	Weak	5.33333	65.8333	3.52667	49.5667	1.33333	24.6333	4.225	2.541	5.47087	2.983	1.99433	1.50133
1335	Dense	Green	Scattered	Little bend	Intermediate	None	Few	Small	Intermediate	Intermediate	4	52.1667	4.18667	5.96667	1.66667	25.6667	2.85	1.829	6.58233	2.992	2.18767	1.37633
1336	Dense	Green	Scattered	Little bend	Intermediate	None	Few	Large	Short	Weak	3.66667	57.2667	4.41	15	2	27	4.15	2.336	6.701	2.59633	1.97033	1.319
1337	Dense	Green	Scattered	Little bend	Intermediate	None	Few	Large	Short	Intermediate	6.33333	107.467	5.84333	22.7	3.33333	28.4667	6.3	5.04533	5.01013	2.674	1.975	1.36533
1338	Dense	Green	Lateral	Little bend	Intermediate	None	None	Small	Intermediate	Strong	6	135.167	6.98	10.9667	1.33333	36.5333	10.55	7.22567	4.8957	2.63	1.936	1.37
1339	Dense	Green	Lateral	Little bend	Intermediate	None	Few	Large	Intermediate	Strong	5.66667	128.267	9.45	36.9333	2	44	9.375	6.10467	7.45867	2.91333	2.17133	1.34567
1340	Dense	Green	Lateral	Little bend	Intermediate	None	None	Small	Intermediate	Intermediate	6.66667	153.267	9.74333	42.9	3	36	10.7	7.12867	5.55923	2.686	2.09433	1.28833
1341	Dense	Green	Lateral	Little bend	Little dense	None	None	Small	Short	Intermediate	6.33333	156.467	6.34667	35.3667	1.33333	40.8	9.225	6.46233	5.30703	2.62867	1.976	1.342
1342	Dense	Green	Scattered	Little bend	Little dense	None	Few	Large	Intermediate	Intermediate	6	114.4	5.69333	19.1	2.66667	38.6333	8.425	6.134	8.32417	3.117	2.347	1.332
1343	Dense	Green	Lateral	Little bend	Intermediate	None	Few	Large	Intermediate	Intermediate	6.66667	93.3333	6.61	20.3	2.33333	45.3667	6.675	2.78167	5.29423	2.756	2.015	1.371
1344	Dense	Green	Compact	Erect	dense	None	Few	Small	Short	Weak	6.33333	109.9	8.53	24.0667	2.66667	23.3667	7.75	5.24633	4.46527	2.53567	1.90867	1.336
1345	Dense	Green	Lateral	Little bend	Intermediate	None	Few	Small	Short	Weak	6.33333	84.3333	6.80333	21.2	3	41.4667	7.3	5.95033	5.26613	2.80633	1.94133	1.453
1346	Dense	Green	Lateral	Little bend	Intermediate	None	Few	Small	Short	Weak	6.33333	130.767	7.69333	28.3667	1.33333	53.5333	8.35	5.52	7.05987	2.971	2.199	1.35833
1347	Dense	Green	Lateral	Little bend	Intermediate	None	None	Small	Short	Weak	6.33333	131.067	8.22333	33.1	2	37.6667	10.75	7.69533	7.40893	2.91933	2.20033	1.335
1348	Dense	Green	Lateral	Little bend	Intermediate	None	Few	Small	Short	Intermediate	6.33333	121.5	6.41	19.9	2.33333	41.5333	6.575	5.65733	7.58327	2.932	2.21067	1.33633
1349	Dense	Green	Lateral	Little bend	Intermediate	None	Few	Small	Short	Weak	5.66667	113.333	6.56	13.7333	1.66667	38.5667	7.35	4.83233	5.57537	2.77433	2.06333	1.351
1350	Dense	Green	Scattered	Little bend	Sparse	None	None	Large	Short	Weak	6.66667	88.4667	6.37333	44.8667	2.33333	45.2333	8.625	5.354	5.85167	2.97733	2.155	1.38767
1351	Dense	Green	Compact	Erect	dense	None	None	Small	Short	Weak	6	127.333	10.05	36.7	4	23.8333	7.6	6.826	6.44813	2.899	2.15167	1.35867
1352	Dense	Green	Lateral	Little bend	Intermediate	None	None	Small	Intermediate	Strong	6.33333	171.333	7.27	54.7333	2	40.5	11.175	8.956	7.0877	2.89067	2.254	1.29033
1353	Dense	Green	Lateral	Little bend	Intermediate	None	None	Small	Short	Intermediate	5.66667	168.833	7.37667	65.3	3.66667	42.1333	13.5	10.4863	7.7263	2.885	2.386	1.212
1354	Dense	Green	Lateral	Little bend	Intermediate	None	None	Small	Intermediate	Weak	6.66667	153	8.78667	37.1333	2	43.3	15.45	10.9797	7.3761	3.01733	2.33267	1.296
1355	Dense	Green	Lateral	Little bend	Intermediate	None	None	Small	Short	Intermediate	6.33333	144.367	8.15667	54.1	2.66667	45.2	9.425	6.30233	7.2636	2.813	2.26333	1.25067
1356	Dense	Green	Lateral	Little bend	Intermediate	None	None	Small	Intermediate	Weak	5.66667	170.067	8.85	50.9333	2	44.3	10.65	7.92933	7.48027	2.941	2.26733	1.30167
1357	Dense	Green	Lateral	Little bend	Intermediate	None	None	Small	Short	Weak	6	170.567	8.08333	39.0333	2	36.6667	11.35	9.16867	7.69507	2.92467	2.27233	1.29
1358	Dense	Green	Compact	Erect	dense	None	Few	Small	Short	Weak	6.33333	121.833	7.97333	23.9	3.33333	20.8333	7.1	4.90167	4.31867	2.665	1.99833	1.34567
1359	Dense	Green	Lateral	Little bend	Little dense	None	None	Small	Short	Intermediate	7.66667	119.733	9.78667	34.9333	2.33333	39.7	4.625	2.57933	3.83427	2.56667	1.862	1.37867
1360	Dense	Green	Lateral	Little bend	Intermediate	None	None	Small	Intermediate	Weak	6	133	5.44	42.9667	2	44.9	13.425	10.0047	7.1337	2.89667	2.15667	1.34633
1361	Dense	Green	Lateral	Little bend	Intermediate	None	None	Small	Intermediate	Weak	6.33333	153.833	6.92	69.6667	1.33333	45.5333	16.275	12.0947	8.34337	2.97667	2.31133	1.295
1362	Dense	Green	Scattered	Little bend	Intermediate	None	None	Large	Short	Intermediate	6.66667	139.667	7.73	8.93333	1.66667	32.7333	7.975	5.92767	4.99693	2.67133	1.978	1.36267
1363	Dense	Green	Lateral	Little bend	Intermediate	None	None	Small	Intermediate	Intermediate	6.33333	150.867	11.2233	80.1667	1.33333	40.4333	14.225	10.0317	7.7684	2.92267	2.327	1.25967
1364	Dense	Green	Compact	Erect	dense	None	None	Small	Short	Intermediate	7	123.267	7.61667	10	3.66667	37.7	4.5	3.095	4.6865	2.81833	1.86367	1.519
1365	Dense	Green	Lateral	Little bend	Intermediate	None	None	Small	Short	Weak	5.66667	149.833	6.86	22.6667	2	40.4667	10.825	9.934	8.9659	2.95767	2.33833	1.269
1366	Dense	Green	Lateral	Little bend	Intermediate	None	None	Small	Intermediate	Strong	6	148.767	7.6	30.1	1.33333	41.7	12.6	9.79067	8.0161	2.863	2.281	1.261
1367	Dense	Green	Lateral	Little bend	Intermediate	None	None	Small	Long	Weak	5.66667	132.667	7.84333	54.8667	2	47.2	12.25	9.816	7.50093	2.99633	2.14767	1.40467
1368	Dense	Green	Lateral	Little bend	Intermediate	None	None	Small	Intermediate	Weak	7.33333	156.233	8.52667	25.3667	2	44.1667	16.625	11.4013	6.28217	2.81467	2.001	1.409
1369	Dense	Green	Lateral	Little bend	Intermediate	None	None	Small	Intermediate	Weak	6	155.167	4.62	44.4	2.66667	36.0667	13.85	9.08567	5.10343	2.64167	1.91433	1.39067
1370	Dense	Green	Scattered	Little bend	Intermediate	None	None	Large	Short	Weak	6.33333	141.667	8.71	6.93333	2	37.8	13.075	9.099	5.24253	2.559	2.00267	1.28467
1371	Dense	Green	Lateral	Little bend	Intermediate	None	None	Intermediate	Short	Weak	6	145	7.66667	31.8	1.66667	42.8333	16.625	12.2577	8.31083	2.91533	2.26	1.29367
1372	Dense	Green	Lateral	Little bend	Intermediate	None	None	Small	Short	Weak	6.33333	131.667	8.09667	15.5333	2.66667	44.0333	12.8	9.46333	7.72103	3.00067	2.31467	1.30133
1373	Dense	Green	Scattered	Little bend	Intermediate	None	None	Large	Short	Intermediate	6.33333	140.667	7.67	28.3333	1.33333	39.5	7.175	5.65967	7.22083	2.91133	2.058	1.422
1374	Dense	Green	Scattered	Little bend	Intermediate	None	None	Large	Intermediate	Weak	5.33333	102.667	7.04333	10.2667	2	43.5667	5.75	3.89533	6.84527	2.926	1.99467	1.47767
1375	Dense	Green	Lateral	Little bend	Intermediate	None	None	Small	Short	Weak	5.66667	130.233	7.04333	22.8	3	40.8667	7.425	6.26033	7.7947	2.88	2.20733	1.31267
1376	Dense	Green	Lateral	Little bend	Intermediate	None	None	Small	Intermediate	Strong	6	127	7.95667	27.3333	1.66667	39.7	8.475	6.36067	8.34903	3.21067	2.28967	1.407
1377	Dense	Green	Scattered	Little bend	Intermediate	None	None	Intermediate	Short	Weak	5.66667	131.5	7.26	27.1	2.66667	42.0333	3.675	2.21933	6.31133	2.79967	1.99767	1.40633
1378	Dense	Green	Lateral	Little bend	Intermediate	None	None	Small	Intermediate	Weak	5.66667	122	8.23667	17.0333	3.66667	41.7667	2.7	1.281	5.35807	2.65267	1.69167	1.58033
1379	Dense	Green	Scattered	Little bend	Intermediate	None	None	Small	Intermediate	Weak	7	116.167	7.09333	13.9667	3.33333	48.5	2.995	1.60467	6.4183	2.87533	1.98767	1.44767
1380	Dense	Green	Lateral	Little bend	Intermediate	None	Few	Large	Intermediate	Weak	7	109.233	6.47333	17.6	3.66667	41.1333	6.575	3.24133	6.66397	2.93167	2.13	1.38633
1381	Dense	Green	Lateral	Little bend	Intermediate	None	Few	Large	Short	Strong	6	140	7.16	14.8667	2.33333	40.2	8.65	5.908	5.22643	3.03867	2.01333	1.527
1382	Dense	Green	Scattered	Little bend	Intermediate	None	Few	Large	Long	Intermediate	6.33333	141.667	7.25333	47.2333	2	46.2667	8.95	8.247	7.31927	2.897	2.215	1.31467
1383	Dense	Green	Lateral	Little bend	Intermediate	None	None	Large	Short	Intermediate	7	123.833	8.38	30.8667	2	45.5667	12.825	6.15933	8.0063	2.96233	2.246	1.33
1384	Dense	Green	Lateral	Little bend	Intermediate	None	Few	Large	Intermediate	Strong	7.66667	131.067	5.65667	25.0333	2.66667	42.0333	8.525	5.014	7.74607	2.838	2.201	1.293
1385	Dense	Green	Lateral	Little bend	Intermediate	None	Few	Large	Short	Strong	6	115.133	6.56667	33.3	3.33333	53.2333	10.1	8.03067	8.31863	2.92033	2.26233	1.296
1386	Dense	Green	Lateral	Little bend	Intermediate	None	Few	Large	Short	Weak	7.33333	132	8.03667	33.3333	1.33333	40.7667	13.975	9.28833	9.27117	3.12133	2.32567	1.35133
1387	Dense	Green	Lateral	Little bend	Intermediate	None	None	Small	Short	Strong	6.33333	136	7.36333	34.2333	2	45.1333	9.1	7.91233	8.48643	2.78867	2.324	1.20667
1388	Dense	Green	Lateral	Little bend	Intermediate	None	None	Small	Intermediate	Weak	6.66667	152.2	7.86667	37.9333	2.66667	49.6	9.875	5.99	7.69617	2.937	2.18067	1.353
1389	Dense	Green	Lateral	Little bend	Intermediate	None	Few	Large	Short	Intermediate	7	144.833	8.57	37.2333	3	45.5	15.275	11.6313	8.7219	2.85933	2.304	1.24467
1390	Dense	Green	Scattered	Little bend	Intermediate	None	None	Large	Intermediate	Intermediate	6.33333	149	9.04333	41.4667	2.66667	45.8333	8.95	6.30933	8.1614	2.92333	2.16867	1.358
1391	Dense	Green	Scattered	Little bend	Intermediate	None	None	Large	Short	Intermediate	7.33333	136.5	8.68333	24.2	2.33333	43.4	10.225	7.76867	7.76277	2.96633	2.165	1.37767
1392	Dense	Green	Lateral	Little bend	Intermediate	None	None	Small	Short	Weak	5.33333	149.533	9.7	30.8667	1.33333	44.6	13.675	7.60167	7.43243	3.105	2.15433	1.45133
1393	Dense	Green	Scattered	Little bend	Intermediate	None	Few	Large	Intermediate	Weak	8	107	6.60667	54.2	2.33333	47.8667	6.675	3.88933	7.4947	2.764	2.108	1.316
1394	Dense	Green	Lateral	Little bend	Intermediate	None	None	Large	Short	Intermediate	7	132.4	7.58333	45.7333	3	39.6667	8.925	5.46267	7.50183	2.54567	1.95233	1.31333
1395	Dense	Green	Lateral	Little bend	Intermediate	None	Few	Large	Short	Weak	7.33333	136.333	10.48	23.5333	1	40.3	14.175	11.0207	7.77413	2.855	2.25733	1.27433
1396	Dense	Green	Lateral	Little bend	Intermediate	None	Few	Large	Intermediate	Weak	6.33333	106	7.16333	31.8	1.66667	37.0333	2.95	1.233	6.08643	2.9	1.925	1.51933
1397	Dense	Green	Lateral	Little bend	Intermediate	None	Few	Large	Short	Intermediate	6	90	4.90333	12.6333	2.66667	37.2	5.375	3.31333	6.9188	2.60267	1.987	1.315
1398	Dense	Green	Scattered	Little bend	Intermediate	None	None	Large	Intermediate	Strong	5	99.3333	6.21	17.2333	3	44.3333	7.825	4.99	6.7529	2.783	1.96333	1.423
1399	Dense	Green	Scattered	Little bend	Intermediate	None	Few	Large	Short	Weak	7.66667	101.333	6.18	20.4333	2	36.1333	6.925	4.799	6.3659	2.84833	2.03067	1.40667
1400	Dense	Green	Lateral	Little bend	Intermediate	None	Few	Small	Short	Weak	6.66667	106.5	6.95	25	2.66667	36.6333	7.325	6.02033	6.47933	2.78733	2.27567	1.22767
1401	Dense	Green	Lateral	Little bend	Little dense	None	Few	Small	Short	Weak	5.66667	91.3333	7.21333	11.7333	3	33.1	12.95	9.20233	4.92757	2.617	1.76733	1.48567
1402	Dense	Green	Lateral	Little bend	Little dense	None	Few	Large	Short	Intermediate	6.66667	137	7.59333	47.1	2.33333	41.9	13.925	6.81	8.41167	2.80333	2.12667	1.32767
1403	Dense	Green	Lateral	Little bend	Intermediate	None	None	Large	Short	Weak	6.33333	144.333	9.00333	30.9333	1.66667	41.7	13.55	8.71967	7.0002	2.91533	2.142	1.366
1404	Dense	Green	Lateral	Little bend	Intermediate	None	Few	Large	Short	Intermediate	5.33333	131.667	7.17	37.4667	1.66667	40.2333	10.325	6.884	7.9849	2.86833	2.34433	1.229
1405	Dense	Green	Lateral	Little bend	Intermediate	None	Few	Small	Short	Weak	6.33333	93.6667	6.95333	25.2	1.66667	33.2667	5.875	3.50633	6.48313	2.84433	2.25633	1.26567
1406	Dense	Green	Lateral	Little bend	Little dense	None	None	Small	Short	Weak	6	123.167	7.67333	51.1667	3	41.4	15.65	8.744	9.09237	3.06767	2.31433	1.34167
1407	Dense	Green	Lateral	Little bend	Intermediate	None	Few	Large	Intermediate	Strong	4.66667	146.5	8.46667	81	1.66667	48.2667	11.625	10.8467	9.3531	2.889	2.37933	1.219
1408	Dense	Green	Lateral	Little bend	Intermediate	None	Few	Large	Long	Intermediate	6.33333	85.5333	7.45333	27.3	3.33333	45.1333	6.85	3.54767	7.1031	2.89233	2.14	1.35633
1409	Dense	Green	Scattered	Little bend	Sparse	None	Few	Large	Intermediate	Weak	6.66667	149.667	7.83333	33.5333	3.33333	38.3667	10.175	6.84133	5.7935	2.50767	1.73733	1.458
1410	Dense	Green	Lateral	Little bend	Sparse	None	Few	Large	Intermediate	Weak	6.33333	117.167	7.85	30.1	4	44.8	10.325	7.66267	6.58293	2.77567	2.098	1.32933
1411	Dense	Green	Lateral	Little bend	Intermediate	None	Few	Intermediate	Intermediate	Weak	7	117.833	7.18333	25.6667	1.66667	36.9333	8.15	5.72433	6.65153	2.759	2.07367	1.333
1412	Dense	Green	Lateral	Little bend	Intermediate	None	Few	Intermediate	Short	Weak	6.66667	103	6.49	11.1333	2	39.1	8	5.60533	5.25293	2.73667	1.96733	1.4
1413	Dense	Green	Lateral	Little bend	Intermediate	None	Few	Small	Short	Intermediate	7.33333	104.833	6.98333	24.8667	3	48.0667	10.675	7.71167	7.0822	2.74933	2.084	1.32267
1414	Dense	Green	Scattered	Little bend	Intermediate	None	Few	Large	Short	Intermediate	6.33333	116.467	7.61333	30.5333	3.33333	38.2667	6.2	4.33033	8.4928	2.746	2.15933	1.27667
1415	Dense	Green	Lateral	Little bend	Intermediate	None	None	Small	Short	Weak	6.33333	146.833	8.07667	46.6	2.66667	50.5667	14.325	11.3367	7.5675	2.68167	2.075	1.296
1416	Dense	Green	Scattered	Little bend	Intermediate	None	Few	Large	Short	Weak	6.33333	122.467	7.79	5.93333	1.33333	26.3	12.225	9.014	5.9415	2.591	2.03733	1.27633
1417	Dense	Green	Scattered	Little bend	Intermediate	None	Few	Large	Short	Strong	6	110.867	3.89	9.53333	2.66667	38.2	4.7	4.02	6.42123	2.863	2.03	1.416
1418	Dense	Green	Scattered	Little bend	Intermediate	None	Few	Large	Short	Weak	6.33333	149.733	6.8	30.3667	2	35.8	11.6	9.456	6.48627	2.64733	1.94567	1.36433
1419	Dense	Green	Lateral	Little bend	Intermediate	None	None	Small	Short	Weak	6.66667	152.1	5.82	41.5667	2.66667	30.4	8.025	5.00433	5.72897	2.75767	1.93467	1.44067
1420	Dense	Green	Scattered	Little bend	Intermediate	None	Few	Large	Short	Weak	5.66667	117.867	6.31667	15.1667	3.66667	43.2333	5.4	4.42467	7.01747	2.83133	2.074	1.36967
1421	Dense	Green	Scattered	Little bend	Intermediate	None	Few	Large	Short	Strong	5	107.733	6.98333	10.6333	2	43.4	10.225	6.79667	7.45457	2.943	2.04367	1.45
1422	Dense	Green	Scattered	Little bend	Intermediate	None	Few	Large	Intermediate	Intermediate	5.66667	122	5.55	13.4	2	41	6	3.70767	7.2327	2.95533	2.165	1.36767
1423	Dense	Green	Scattered	Little bend	Intermediate	None	Few	Large	Short	Weak	6	134.5	6.38667	23.1667	1.66667	42.1667	5.975	3.96233	7.20513	2.85233	2.024	1.42333
1424	Dense	Green	Lateral	Little bend	Intermediate	None	Few	Large	Intermediate	Intermediate	7	151.167	7.65	26.5	3.33333	45.6	11.425	8.87233	7.3644	2.85233	2.14667	1.335
1425	Dense	Green	Scattered	Little bend	Intermediate	None	Few	Large	Short	Intermediate	6.66667	104.333	9.38	12.0333	3	40.7667	3.7	2.81167	6.68753	2.903	2.05167	1.42
1426	Dense	Green	Scattered	Little bend	Intermediate	None	Few	Large	Short	Strong	6.66667	132.167	6.91667	20.1667	3	43.6667	7.65	5.289	6.29577	2.79	1.93367	1.45367
1427	Dense	Green	Lateral	Little bend	Intermediate	None	None	Small	Short	Intermediate	6.66667	141	7.19	22.7	1.33333	36.0333	5.125	3.86933	7.58547	2.72167	2.148	1.26967
1428	Dense	Green	Scattered	Little bend	Intermediate	None	Few	Large	Short	Weak	6.33333	127.833	5.51333	4.3	1.66667	35.6667	4.425	3.613	5.34743	2.52367	1.83567	1.38467
1429	Dense	Green	Scattered	Little bend	Intermediate	None	Few	Large	Short	Weak	6.33333	114.333	7.69667	15.2667	3.66667	30.2333	6.225	5.101	6.3556	2.51967	1.89533	1.335
1430	Dense	Green	Scattered	Little bend	Intermediate	None	Few	Large	Short	Weak	5	138.5	6.92667	17.9	1.66667	38.1667	12.75	10.8983	5.85667	2.55367	1.92767	1.333
1431	Dense	Green	Scattered	Little bend	Intermediate	None	Few	Large	Intermediate	Strong	6.66667	133.633	5.96	13.2333	2	33.9	6.45	4.14433	5.95697	2.44033	1.88933	1.29533
1432	Dense	Green	Scattered	Little bend	Intermediate	None	Intermediate	Large	Intermediate	Intermediate	6.66667	125.667	6.78333	10.8667	2.66667	34.5333	5.7	3.61833	6.22683	2.66	1.93933	1.37767
1433	Dense	Green	Scattered	Little bend	Intermediate	None	Few	Large	Intermediate	Weak	7	121.667	5.99	19.9	3	39.9	8.2	5.62467	5.7513	2.561	1.80067	1.42967
1434	Dense	Green	Scattered	Little bend	Intermediate	None	Few	Large	Intermediate	Intermediate	6.33333	125.5	8.03667	15.2667	1.66667	32.3333	14.05	9.063	6.65623	2.94967	2.072	1.431
1435	Dense	Green	Lateral	Little bend	Intermediate	None	None	Small	Intermediate	Strong	8.33333	134.667	7.81333	40.5	3	43.9	9.575	7.387	6.95123	2.771	2.04467	1.362
1436	Dense	Green	Scattered	Little bend	Intermediate	None	Few	Large	Intermediate	Weak	5.66667	137.5	6.93333	11.9333	2.66667	36.6	10.85	9.28733	5.32557	2.71267	1.82333	1.49767
1437	Dense	Green	Lateral	Little bend	Intermediate	None	None	Intermediate	Short	Intermediate	7.33333	145.333	5.93	23.6333	2	35.7667	9.775	6.81433	6.06453	2.658	1.968	1.362
1438	Dense	Green	Scattered	Little bend	Intermediate	None	Few	Intermediate	Intermediate	Intermediate	6.66667	139.5	8.12	8.46667	2.33333	36.6	6.3	3.47967	5.6319	2.703	1.85567	1.467
1439	Dense	Green	Lateral	Little bend	Intermediate	None	None	Small	Short	Weak	7.33333	143.067	8.25	24.0667	3	35.5	8.7	5.38733	6.0606	2.50833	1.96267	1.282
1440	Dense	Green	Lateral	Little bend	Intermediate	None	None	Small	Intermediate	Weak	8.66667	141.267	8.26333	21.9333	3.66667	39.0333	10.05	7.99733	6.68783	2.67967	2.02367	1.327
1441	Dense	Green	Lateral	Little bend	Intermediate	None	None	Small	Intermediate	Intermediate	7.66667	137.767	8.33333	30.2667	3.33333	38.1667	7.975	7.325	5.37203	2.495	1.969	1.27267
1442	Dense	Green	Lateral	Little bend	Intermediate	None	Intermediate	Intermediate	Short	Intermediate	8.33333	138.767	5.86667	7.66667	1.66667	32.3333	6.575	5.38433	5.35553	2.55833	1.916	1.343
1443	Dense	Green	Lateral	Little bend	Intermediate	None	Few	Large	Short	Intermediate	5.66667	140.133	5.82667	18.7	2.33333	36.2	9.05	6.85833	5.24433	2.42467	2.00133	1.21533
1444	Dense	Green	Lateral	Little bend	Intermediate	None	None	Intermediate	Intermediate	Weak	7.66667	145.167	7.8	25.6	3	38.6333	11.425	9.151	6.08097	2.745	1.91833	1.449
1445	Dense	Green	Lateral	Little bend	Intermediate	None	Intermediate	Small	Short	Weak	7.33333	132.367	6.78667	15.1	1.33333	27.0333	7.875	6.92	5.50037	2.60233	1.87333	1.399
1446	Dense	Green	Lateral	Little bend	Intermediate	None	None	Small	Short	Weak	6.66667	147.667	7.55667	14.9333	3	41.0333	7.275	4.00933	6.1104	2.46867	1.93067	1.28067
1447	Dense	Green	Lateral	Little bend	Intermediate	None	Intermediate	Small	Short	Intermediate	7.33333	130.667	6.62667	34.3667	2.66667	33.9333	9	7.45067	5.68957	2.40133	1.84833	1.30367
1448	Dense	Green	Lateral	Little bend	Intermediate	None	Few	Small	Intermediate	Strong	6.33333	135.833	7.81667	44.2667	2.33333	35.5	15.925	12.492	6.75843	2.61433	2.08567	1.25433
1449	Dense	Green	Lateral	Little bend	Intermediate	Many	None	Small	Long	Strong	7	137	7.65333	47.0333	2.33333	45	18.3	16.5367	5.88507	2.70567	1.91867	1.414
1450	Intermediate	Green	Lateral	Little bend	Intermediate	None	None	Small	Intermediate	Weak	6.33333	144	6.58333	39.8667	2.66667	37	8.45	4.44	5.44967	2.53033	1.95033	1.307
1451	Dense	Green	Lateral	Little bend	Intermediate	None	None	Small	Intermediate	Weak	6.66667	141.667	7.34333	43.6	1.33333	37.6667	6.275	5.118	5.0688	2.59833	1.791	1.462
1452	Dense	Green	Compact	bend	Little dense	Many	None	Small	Long	Weak	7.66667	152	8.07333	61.6333	2	25.3333	10.125	8.669	6.30663	2.716	2.07267	1.317
1453	Dense	Green	Scattered	Little bend	Intermediate	Few	None	Small	Intermediate	Weak	7	148	6.12333	7.96667	2	31.3333	11.1	8.11833	5.36983	2.58833	1.787	1.46133
1454	Intermediate	Green	Scattered	bend	Sparse	Few	None	Intermediate	Intermediate	Weak	6	144.667	6.06	32.8333	1	36.6667	11.1	9.645	6.5076	2.55767	1.891	1.36233
1455	Dense	Green	Lateral	bend	Intermediate	None	None	Small	Intermediate	Weak	6.33333	138.333	6.67	66.2667	1	40	9	5.252	8.03047	2.766	2.14533	1.29667
1456	Dense	Green	Lateral	bend	Sparse	None	Many	Small	Intermediate	Weak	7.66667	137.333	5.97	51.5	2.66667	35	3.6	2.14667	4.5319	2.50233	1.588	1.58167
1457	Intermediate	Green	Lateral	Little bend	Intermediate	Few	Intermediate	Small	Intermediate	Weak	6.66667	140	5.61667	29.6667	1.33333	37	9.375	6.96	5.64597	2.25367	1.669	1.36267
1458	Dense	Green	Lateral	Little bend	Sparse	Few	None	Large	Long	Intermediate	7	144.667	6.66667	31.9	1.66667	45	6.975	5.10233	6.43363	2.77433	1.973	1.42533
1459	Intermediate	Green	Lateral	bend	Sparse	None	Few	Small	Intermediate	Intermediate	7	128.667	6.42	29.2333	1.66667	38	8.25	5.18367	8.1731	2.912	2.13567	1.36867
1460	Intermediate	Green	Scattered	bend	Sparse	Many	Many	Intermediate	Short	Weak	4.33333	103.333	5.80667	37.4667	2.33333	39.6667	10.65	8.266	4.6402	2.47433	1.66167	1.50567
1461	Dense	Green	Scattered	bend	Intermediate	Many	None	Intermediate	Intermediate	Weak	6.66667	137.333	5.83333	21.5667	1	35	7.575	5.40667	7.6229	2.86733	2.104	1.36733
1462	Dense	Green	Scattered	bend	Sparse	Few	Few	Intermediate	Intermediate	Strong	5.66667	122.667	5.06	17.1	2.66667	42.3333	6.3	4.977	7.8795	2.73733	2.072	1.32667
1463	Dense	Green	Scattered	bend	Sparse	Few	Few	Intermediate	Intermediate	Weak	3.66667	83	3.59667	17.2333	3.33333	28	4.3	3.197	6.41733	2.608	1.97033	1.33367
1464	Intermediate	Green	Scattered	bend	Sparse	None	Few	Intermediate	Long	Strong	6	113	4.43667	8	1.66667	48.3333	6.6	4.34333	7.57933	2.619	1.939	1.354
1465	Dense	Green	Scattered	Little bend	Sparse	Few	None	Small	Intermediate	Weak	6.66667	117.333	5.13	13.1333	1.33333	41.6667	7.65	6.72567	7.73873	2.901	2.16467	1.344
1466	Dense	Green	Scattered	Little bend	Sparse	Few	Few	Large	Intermediate	Weak	6.33333	130.333	5.19667	14.1667	2	48	7.85	6.35467	6.4309	2.56633	2.00833	1.28467
1467	Dense	Purple	Scattered	Erect	Sparse	Many	None	Intermediate	Long	Weak	4.33333	87.6667	5.21	23.8667	1.66667	40	10.35	5.89933	6.72347	2.62533	1.999	1.318
1468	Sparse	Green	Lateral	bend	Sparse	None	None	Large	Intermediate	Strong	5.66667	89.6667	4.34333	10.9333	2.66667	35.6667	8.175	6.51867	6.8907	2.83933	2.13967	1.32967
1469	Sparse	Green	Lateral	Little bend	Intermediate	Many	Intermediate	Intermediate	Short	Weak	6.33333	134.333	6.6	7.2	1.33333	39.6667	9.225	6.89267	7.58017	2.486	1.89433	1.319
1470	Dense	Green	Lateral	bend	Little dense	None	None	Large	Long	Strong	5.33333	123	5.01667	28.3667	1.66667	44.3333	6.4	3.91467	7.51693	2.647	1.99	1.336
1471	Intermediate	Green	Lateral	bend	Sparse	Many	Intermediate	Large	Intermediate	Strong	5.66667	113.667	4.68	19.1333	2	37.6667	3.025	1.91633	6.4383	2.683	1.906	1.423
1472	Intermediate	Green	Lateral	bend	Sparse	None	Intermediate	Small	Short	Strong	5.66667	102	4.67	22.9	2	36	7.05	4.92767	6.98017	2.78333	1.96533	1.42733
1473	Dense	Green	Scattered	bend	Sparse	None	None	Large	Long	Weak	7	118.333	5.22	13.5667	1.66667	54.6667	7.3	5.995	7.62133	2.97433	2.12133	1.41033
1474	Dense	Green	Scattered	bend	Sparse	Few	None	Intermediate	Intermediate	Weak	5.66667	111.333	5.21	18.7333	1.33333	36	3.925	2.59067	7.67483	2.95067	2.052	1.44033
1475	Dense	Green	Lateral	bend	Sparse	Few	Few	Small	Short	Weak	7	122	4.18333	10.2	2.33333	41	8.875	6.68133	7.35843	2.623	2.069	1.27067
1476	Dense	Green	Lateral	bend	Intermediate	None	None	Large	Intermediate	Weak	6	142	4.44333	21	1.66667	40.3333	8.675	7.39267	7.13667	2.77333	1.96867	1.41367
1477	Dense	Green	Scattered	bend	Sparse	Few	None	Intermediate	Intermediate	Weak	6.66667	138	4.56333	13.7667	1.33333	33.6667	9.05	5.75633	7.7508	2.838	2.06733	1.379
1478	Dense	Green	Scattered	Little bend	Sparse	Few	None	Intermediate	Short	Weak	6.66667	140.333	4.81667	21.9667	1	47.6667	8.3	5.869	7.84657	2.74333	2.07	1.33
1479	Dense	Green	Scattered	bend	Intermediate	Many	None	Intermediate	Long	Weak	6.33333	115.333	5.18	24.6333	1	41	10.175	7.39267	7.71893	2.82367	2.138	1.325
1480	Dense	Green	Compact	Little bend	Intermediate	Few	None	Small	Intermediate	Intermediate	6.66667	143	6.10667	22.6667	1.33333	40.3333	8.475	5.62633	8.5923	2.82933	2.28333	1.24233
1481	Dense	Green	Scattered	Little bend	Intermediate	Few	None	Large	Short	Weak	6.66667	119.333	5.39667	42.1	3.66667	38.6667	8.125	5.75467	8.2982	2.97033	2.23867	1.34133
1482	Dense	Green	Lateral	bend	Intermediate	None	None	Large	Long	Intermediate	7	110.667	3.52	18.5333	1.33333	37.6667	5.175	4.24033	6.0639	2.73333	1.92967	1.42
1483	Sparse	Purple	Lateral	bend	Sparse	None	Few	Small	Intermediate	Strong	5.66667	131.333	5.58667	8.16667	2	44	8.45	5.96567	7.95753	2.92267	2.205	1.332
1484	Dense	Green	Scattered	Little bend	Sparse	Many	Few	Intermediate	Intermediate	Strong	6	130	5.01667	30.2	1.33333	41.3333	9.95	7.14033	7.1776	2.754	2.08767	1.32333
1485	Dense	Green	Scattered	Little bend	Intermediate	Many	Few	Small	Intermediate	Weak	6.33333	132	4.93333	25.0667	1.33333	51.3333	6.425	5.18	8.00263	2.839	2.183	1.30467
1486	Dense	Green	Compact	Little bend	Intermediate	None	None	Small	Intermediate	Strong	6.66667	154.667	5.83667	23.6667	2.33333	47	7.575	5.137	7.0655	2.86933	2.067	1.39767
1487	Dense	Green	Scattered	bend	Intermediate	Few	None	Small	Intermediate	Strong	6	146.333	5.47667	40.5	1.33333	59.6667	8.975	7.17	7.3897	2.93233	2.31433	1.273
1488	Intermediate	Green	Lateral	bend	Intermediate	None	None	Small	Long	Strong	7	148.667	5.468	22.7667	1.33333	31.3333	8.55	6.57067	8.0989	2.94467	2.21733	1.33567
1489	Dense	Green	Lateral	bend	Intermediate	Few	None	Small	Intermediate	Intermediate	6.66667	154.333	6.17	22.8	1.33333	49.3333	10.925	8.16233	7.22353	2.83067	2.05133	1.385
1490	Dense	Green	Scattered	bend	Sparse	Few	None	Intermediate	Long	Intermediate	7	155.333	6.22667	86.5333	1.33333	48.3333	11.9	8.36533	8.04517	2.987	2.15667	1.39167
1491	Dense	Green	Lateral	bend	Intermediate	None	None	Small	Intermediate	Weak	6.66667	142.333	5.92667	65.4667	1	59.3333	12.15	10.8003	7.05193	2.735	1.99233	1.379
1492	Intermediate	Green	Scattered	bend	Sparse	Few	Few	Small	Intermediate	Weak	6.33333	118.667	4.58333	42.6667	1	33.6667	6.675	4.41967	5.10607	2.404	1.89767	1.277
1493	Dense	Purple	Lateral	bend	Intermediate	None	None	Intermediate	Long	Intermediate	6.33333	135.333	5.16	1.9	1	41.3333	5.575	4.16833	6.59673	2.69133	2.05067	1.332
1494	Intermediate	Green	Scattered	bend	Intermediate	Many	Intermediate	Intermediate	Long	Weak	6.66667	141.667	5.29667	36.0333	1.33333	50	7.675	6.53567	5.91977	2.77067	1.893	1.47767
1495	Sparse	Green	Lateral	bend	Intermediate	None	Few	Intermediate	Long	Strong	5.33333	145.667	5.43467	22.8	2.33333	42.3333	12.525	8.70367	7.41117	2.748	2.14433	1.28433
1496	Dense	Green	Lateral	Little bend	Intermediate	None	None	Intermediate	Intermediate	Strong	6	134.667	5.97333	31.3667	1	46	8.175	5.653	6.69367	2.74433	1.973	1.39733
1497	Dense	Green	Lateral	bend	Intermediate	Many	None	Small	Long	Intermediate	7.33333	152.667	6.84333	30.1	1	55.6667	10.05	6.89667	8.3176	2.89767	2.325	1.25133
1498	Dense	Green	Lateral	bend	Intermediate	None	Intermediate	Small	Intermediate	Weak	5.33333	138.667	5.14333	56.0333	2.33333	33	4.15	1.97967	5.90503	2.71767	1.941	1.40333
1499	Intermediate	Green	Scattered	Little bend	Sparse	Many	Many	Intermediate	Long	Weak	7.33333	145	4.64	18.3667	1.33333	35	5.85	2.66567	6.61073	2.815	2	1.41133
1500	Dense	Green	Lateral	bend	Intermediate	None	Few	Small	Long	Intermediate	5.66667	131	5.15	29.6	1	43.3333	4.7	3.03433	6.37477	2.85233	1.987	1.44667
1501	Dense	Green	Lateral	bend	Intermediate	None	Intermediate	Intermediate	Intermediate	Weak	5.66667	123.333	5.69333	13.7667	2.33333	38	2.925	1.50267	4.54873	2.69767	1.73367	1.558
1502	Intermediate	Green	Scattered	bend	Sparse	Many	Many	Large	Intermediate	Strong	6.33333	133.667	5.90667	21.1333	2.33333	40	5.575	2.86167	6.4456	2.99633	2.04167	1.47933
1503	Intermediate	Green	Scattered	Erect	Sparse	None	None	Small	Long	Weak	6.33333	66	4.21	4.96667	2.33333	34.3333	4.4	2.82833	5.43843	2.96367	1.906	1.55767
1504	Intermediate	Purple	Scattered	bend	Sparse	None	None	Intermediate	Intermediate	Intermediate	3	67	3.98	8.46667	2	22.3333	5.825	4.09867	6.48087	3.088	2.03633	1.52333
1505	Dense	Green	Scattered	bend	Sparse	Many	None	Intermediate	Short	Intermediate	5.33333	80	3.67333	9.9	1.66667	25.3333	6.8	4.368	6.7261	3.008	2.10733	1.43267
1506	Dense	Green	Scattered	Erect	Sparse	Many	Few	Intermediate	Intermediate	Weak	7.66667	128.667	5.37	5.16667	1.66667	38.6667	9.8	6.411	6.17457	2.68833	1.99233	1.358
1507	Dense	Green	Lateral	bend	Intermediate	Few	Few	Large	Short	Strong	5.66667	132.667	4.74	31.3333	2.33333	37	8.725	7.51167	6.30867	2.693	1.991	1.35867
1508	Dense	Green	Scattered	bend	Sparse	Many	Intermediate	Intermediate	Short	Strong	6	133.667	4.22333	19.0333	1.66667	40.3333	7.2	5.61067	7.4537	2.78033	2.14667	1.30067
1509	Dense	Green	Lateral	bend	Intermediate	None	None	Small	Intermediate	Strong	7.66667	171	5.75333	56.0667	1	53	10.575	6.89433	8.31377	2.79467	2.22567	1.26133
1510	Dense	Purple	Scattered	Erect	Sparse	None	Intermediate	Large	Short	Weak	5.33333	63.6667	4.05333	8.53333	2	17.6667	7.8	5.46767	8.06133	2.91767	2.19267	1.33467
1511	Dense	Green	Lateral	bend	Intermediate	Many	Many	Intermediate	Intermediate	Intermediate	6.33333	127.333	5.65333	19.4333	3.66667	40	4.375	3.08467	5.7152	2.85667	1.959	1.46367
1512	Intermediate	Green	Lateral	Erect	Sparse	Many	None	Large	Short	Strong	6	59	3.85667	2.93333	2	27	2.65	1.47267	5.27053	3.05467	2.00667	1.52867
1513	Dense	Purple	Scattered	Erect	Sparse	Few	Intermediate	Small	Short	Strong	5.33333	63.6667	4.06	3.26667	2	19.6667	3.225	2.19133	5.9624	2.836	1.988	1.43067
1514	Intermediate	Green	Scattered	Erect	Sparse	Many	Intermediate	Large	Long	Strong	5.66667	98	4.17	12.2	3.33333	26.6667	6.35	5.125	7.21017	2.75467	2.14567	1.292
1515	Dense	Green	Lateral	bend	Intermediate	None	None	Small	Intermediate	Weak	5.33333	122.667	4.86667	20.7333	2.33333	50	5.875	3.97667	8.15353	2.861	2.161	1.329
1516	Dense	Green	Lateral	bend	Intermediate	None	None	Small	Intermediate	Intermediate	6	126.333	6.46667	37.4667	1.66667	41.3333	15.05	10.3593	8.61267	2.84433	2.19233	1.30033
1517	Dense	Green	Scattered	Little bend	Sparse	Many	Intermediate	Large	Long	Strong	4.33333	81.6667	4.42667	11.9	1	44.3333	3.875	1.81133	6.19203	2.835	1.86433	1.527
1518	Intermediate	Purple	Lateral	Erect	Sparse	Many	Few	Small	Intermediate	Weak	5	85	4.4	13.1	2	45.6667	4.775	4.12833	7.53723	2.909	2.102	1.39467
1519	Intermediate	Purple	Scattered	bend	Sparse	Many	Few	Large	Long	Weak	5	89	3.53	8.93333	1	32	4.975	2.95	6.46347	2.77467	1.92933	1.44267
1520	Intermediate	Green	Scattered	Little bend	Sparse	Many	Intermediate	Large	Intermediate	Intermediate	4.66667	122	3.93	10.4333	2	41.6667	5.8	4.66467	7.21953	2.78833	2.09933	1.336
1521	Intermediate	Purple	Lateral	bend	Intermediate	None	Few	Small	Long	Weak	4	94	3.72333	13.6	1.33333	36.6667	3.475	2.65133	8.07353	2.98667	2.17367	1.38533
1522	Dense	Purple	Lateral	Little bend	Intermediate	None	Few	Small	Long	Weak	4.66667	114.333	5.70667	38.6333	2.66667	35.3333	7.5	4.039	6.94617	2.73433	2.10333	1.30767
1523	Intermediate	Green	Scattered	bend	Sparse	None	Intermediate	Intermediate	Long	Weak	3	77	3.98333	13.3333	2.66667	30	5.275	2.78367	6.67153	2.78233	2.03067	1.373
1524	Dense	Green	Lateral	bend	Sparse	None	None	Small	Intermediate	Intermediate	3.66667	88.6667	4.02333	16.9333	1.33333	39.6667	4.55	3.22567	6.7735	2.75633	2.02267	1.37133
1525	Sparse	Green	Lateral	bend	Sparse	None	Intermediate	Intermediate	Intermediate	Strong	5.33333	106.667	5.25333	13.6	2.33333	38.6667	3.65	2.26933	6.46253	2.58033	2.04333	1.27533
1526	Sparse	Green	Lateral	bend	Sparse	Many	Intermediate	Small	Intermediate	Weak	4.66667	101	4.22667	16.1667	1	44.3333	6	3.926	7.1457	2.78533	2.05133	1.368
1527	Intermediate	Green	Scattered	Erect	Sparse	Many	Few	Large	Long	Intermediate	4	128.667	4.52333	15.7667	1.33333	50.3333	3.175	1.85833	6.49647	2.853	1.97933	1.45433
1528	Dense	Green	Lateral	bend	Intermediate	None	None	Small	Intermediate	Weak	5.66667	112.333	5.27	19.7667	3	40	13.475	10.6563	5.3316	2.59333	2.01933	1.29033
1529	Dense	Green	Scattered	bend	Sparse	Many	Intermediate	Intermediate	Intermediate	Weak	4	76	3.45667	7.63333	1.33333	27	3.15	1.97633	5.94147	2.72233	1.794	1.52233
1530	Intermediate	Green	Scattered	Erect	Sparse	Many	None	Large	Long	Weak	4	76	3.24	10.6333	1.33333	36	3.85	3.099	6.35657	2.66367	1.892	1.41367
1531	Sparse	Green	Lateral	Little bend	Sparse	None	None	Intermediate	Intermediate	Weak	4.33333	117	4.87	21.3	2.33333	45.3333	5.2	3.79467	7.25383	2.511	2.04633	1.243
1532	Dense	Green	Scattered	Erect	Sparse	Many	Intermediate	Large	Intermediate	Intermediate	3.33333	81.6667	4.19	9.3	2.66667	39.3333	4.3	1.48067	6.11057	2.91633	1.87433	1.56333
1533	Intermediate	Green	Scattered	Erect	Sparse	Many	Few	Large	Short	Intermediate	4	98.6667	4.20333	11.6	3	46.3333	4.925	2.91033	6.83497	2.96167	1.969	1.50767
1534	Intermediate	Green	Scattered	Erect	Sparse	Few	Few	Intermediate	Long	Intermediate	3.66667	76.3333	3.49	8.63333	2	38	4.1	2.18467	5.5111	3.05767	1.85533	1.65
1535	Dense	Green	Scattered	Erect	Sparse	Many	Intermediate	Large	Short	Strong	3	93	4.05333	12.4	3.33333	39.6667	4.05	2.03867	6.92793	3.072	1.94033	1.589
1536	Dense	Green	Lateral	bend	Little dense	None	None	Small	Long	Intermediate	5.33333	134.333	4.44333	25.8333	1	43.6667	9.7	6.82233	7.6317	2.608	2.11067	1.24433
1537	Sparse	Purple	Lateral	bend	Sparse	None	Few	Intermediate	Intermediate	Weak	4.33333	108.667	4.54	18.6	2	40.3333	5.575	3.95333	5.65917	2.704	2.01	1.36933
1538	Intermediate	Green	Scattered	bend	Sparse	Few	Few	Large	Short	Intermediate	5	111.667	4.96	20.5333	2.33333	42.3333	6.7	4.34333	6.4003	2.89533	1.993	1.462
1539	Intermediate	Green	Scattered	Erect	Sparse	None	Few	Large	Intermediate	Intermediate	4.66667	95.6667	4.01333	13.0333	2.33333	40.3333	6.2	3.52567	6.97543	2.84533	1.996	1.42767
1540	Intermediate	Green	Lateral	bend	Intermediate	Few	Few	Intermediate	Intermediate	Weak	5.33333	101.667	4.46333	13.0333	1.33333	36.3333	4.5	3.205	7.1164	2.82367	2.02867	1.402
1541	Dense	Purple	Scattered	bend	Sparse	Few	Many	Small	Intermediate	Intermediate	5.33333	100	4.39	13.0667	2.33333	36	6.275	4.606	8.35997	2.91067	2.142	1.363
1542	Intermediate	Purple	Lateral	bend	Intermediate	None	Few	Small	Intermediate	Weak	5	137	5.07333	25.6333	3	47	4.775	2.12	6.51803	2.62167	1.97833	1.33133
1543	Intermediate	Green	Lateral	Little bend	Intermediate	None	Few	Small	Short	Intermediate	5.33333	123.667	4.96333	16.8333	1	44	3.675	2.909	6.62203	2.67433	2.04767	1.312
1544	Intermediate	Green	Lateral	bend	Sparse	Few	Few	Large	Long	Weak	5.33333	121.333	4.95667	17.2667	2	41	4.65	2.909	6.4401	2.63067	2.01967	1.312
1545	Dense	Green	Lateral	bend	Intermediate	None	Few	Intermediate	Long	Weak	5	128.333	5.19667	24.8	1.33333	49.6667	4.175	2.90733	6.8785	2.662	2.033	1.31533
1546	Intermediate	Green	Lateral	Little bend	Sparse	None	Few	Small	Intermediate	Weak	4.66667	123.333	4.66333	26.1	1.66667	40	3.025	1.45167	6.2173	2.38633	1.87767	1.291
1547	Sparse	Green	Lateral	bend	Sparse	Many	Intermediate	Intermediate	Short	Intermediate	3.66667	93.6667	3.65	10.4333	2.66667	32.3333	2.875	1.59933	6.3097	2.58967	1.85433	1.403
1548	Dense	Green	Lateral	bend	Intermediate	None	Few	Intermediate	Long	Intermediate	6	155	4.90333	48.2333	3	57.3333	6.025	4.526	7.48957	2.56533	1.96467	1.316
1549	Intermediate	Green	Lateral	Little bend	Sparse	None	Few	Large	Short	Weak	5.33333	128.667	4.66333	14.3333	2.33333	36.6667	8.175	5.16733	6.93843	2.71067	2.15533	1.26467
1550	Intermediate	Green	Lateral	Little bend	Sparse	Few	None	Intermediate	Intermediate	Intermediate	7.33333	132	5.82333	34.7667	2.33333	45.6667	7.1	4.63267	8.00163	2.73467	2.111	1.29967
1551	Dense	Green	Lateral	bend	Intermediate	Many	None	Intermediate	Long	Intermediate	5	116.333	4.96333	18.4	1.33333	40.3333	7.625	5.511	6.8377	2.64433	2.058	1.28967
1552	Dense	Purple	Lateral	Little bend	Sparse	None	None	Large	Intermediate	Weak	5	96	5.31333	10.2333	1	37.6667	5.6	3.24533	5.94233	2.798	1.939	1.454
1553	Dense	Purple	Scattered	Little bend	Intermediate	None	None	Intermediate	Intermediate	Weak	8	125.667	5.42	39.3333	2	38.3333	10.975	9.68367	6.23077	2.67333	2.09133	1.28533
1554	Dense	Green	Lateral	bend	Intermediate	Many	None	Intermediate	Short	Strong	5.66667	145.333	4.49333	67.8667	2.33333	29.3333	10.775	8.53667	8.38047	2.987	2.28367	1.31333
1555	Dense	Purple	Scattered	Little bend	Sparse	Few	Few	Small	Intermediate	Weak	6.33333	118.333	5.74667	21.4333	2	37.3333	8.875	4.73733	6.94527	2.76233	2.147	1.29067
1556	Dense	Green	Lateral	bend	Sparse	Many	Intermediate	Large	Intermediate	Intermediate	6	114	5.00333	27.7667	1.33333	41.6667	5.625	3.83	7.2575	2.70833	2.10633	1.29333
1557	Intermediate	Green	Lateral	bend	Sparse	Many	None	Small	Long	Intermediate	4.66667	132.667	5.94333	30.7667	2.66667	47	9.325	6.66067	8.0242	2.73433	2.175	1.26167
1558	Dense	Green	Lateral	bend	Intermediate	Few	Few	Small	Short	Weak	5.33333	107.333	5.07333	35.5667	1	32.3333	6.475	3.902	5.99613	2.505	1.82733	1.37767
1559	Intermediate	Green	Scattered	Little bend	Intermediate	Few	Many	Intermediate	Short	Weak	5.66667	122.333	4.28667	11	2.33333	46	5.95	3.63233	5.17463	2.48433	1.861	1.345
1560	Dense	Purple	Scattered	Erect	Sparse	Many	Few	Large	Short	Intermediate	5.66667	91.6667	4.04	16.7667	1.33333	34	6.325	4.12433	6.36413	2.559	1.90467	1.35033
1561	Dense	Green	Lateral	Little bend	Sparse	None	Few	Small	Short	Intermediate	5.33333	113	4.31	17.2	2.33333	33.6667	4.95	2.324	7.26697	2.635	1.902	1.39867
1562	Sparse	Green	Scattered	bend	Sparse	Few	Few	Large	Short	Weak	5.66667	87.3333	3.05	6.8	1.33333	24	5.925	3.43767	5.38893	2.58133	1.864	1.391
1563	Dense	Green	Lateral	bend	Intermediate	None	Few	Small	Intermediate	Strong	5.66667	113	5.98333	33.1333	2.33333	35.6667	8.025	5.26733	6.42897	2.775	2.12133	1.31267
1564	Dense	Purple	Scattered	Erect	Intermediate	Few	Few	Small	Intermediate	Weak	3.66667	62	4.97667	6.43333	2.66667	17.6667	4.225	2.95633	6.29653	2.54167	2.01467	1.27
1565	Dense	Green	Compact	Erect	Intermediate	Many	Few	Intermediate	Short	Weak	4	69.6667	4.16667	8.13333	1.33333	17.3333	4.775	3.784	5.13377	2.733	2.012	1.36567
1566	Intermediate	Green	Scattered	Erect	Sparse	None	Few	Intermediate	Short	Weak	6	83.3333	3.73333	4.03333	3	26.3333	2.35	1.29667	6.13563	2.58233	1.975	1.317
1567	Intermediate	Green	Scattered	Little bend	Sparse	Few	Intermediate	Intermediate	Intermediate	Intermediate	5.33333	86.3333	3.85	32.8667	3	44	4.225	2.18167	5.39563	2.76233	1.979	1.40233
1568	Dense	Green	Scattered	Little bend	Sparse	Few	Few	Large	Intermediate	Intermediate	5.66667	96	4.20333	13.3667	1.33333	32	9.4	6.74	5.6324	2.73433	1.869	1.47867
1569	Dense	Green	Lateral	bend	Intermediate	Many	None	Large	Long	Intermediate	5.33333	88.6667	4.28667	14.9	2.33333	30.3333	6.15	4.07367	5.4359	2.73533	1.926	1.42767
1570	Intermediate	Green	Scattered	Little bend	Sparse	None	Few	Intermediate	Intermediate	Weak	5.66667	99.3333	5.27333	11.2333	2.33333	31	4.175	3.20133	6.35433	2.81	2.029	1.38833
1571	Sparse	Green	Scattered	Little bend	Intermediate	Few	None	Large	Long	Weak	6.66667	101.333	5.22667	8.63333	1.66667	28	5.225	3.674	5.70717	2.83167	1.94133	1.46667
1572	Dense	Green	Lateral	bend	Sparse	None	None	Intermediate	Short	Weak	5	95	5.24	2.43333	3	37.3333	7.025	4.94033	5.6392	2.967	1.92667	1.55633
1573	Intermediate	Green	Lateral	bend	Sparse	None	Few	Small	Intermediate	Intermediate	5.33333	88.6667	5.36333	18.3	1.33333	31.6667	6.15	5.719	6.03673	2.82133	1.96167	1.44233
1574	Intermediate	Green	Lateral	Little bend	Intermediate	Many	None	Large	Short	Weak	7.33333	101	4.97333	8.83333	2.33333	27.6667	6.15	3.44267	5.4473	2.735	1.97633	1.39433
1575	Dense	Green	Lateral	Erect	Intermediate	None	None	Intermediate	Long	Intermediate	4.33333	75.3333	4.49333	6.13333	3.33333	39.6667	7.025	4.675	5.83033	2.56467	1.87233	1.37333
1576	Intermediate	Green	Lateral	Little bend	Sparse	None	Few	Small	Intermediate	Intermediate	5.33333	96	5.04	8.4	2	34.3333	6.7	4.27633	5.9788	2.91167	1.975	1.48767
1577	Dense	Green	Lateral	Little bend	Intermediate	Many	None	Intermediate	Short	Strong	7.33333	125.667	4.79	39.6333	2.66667	34.3333	10.925	6.74533	6.2112	2.778	1.97667	1.41667
1578	Dense	Green	Lateral	bend	Little dense	Many	Few	Intermediate	Long	Intermediate	7	118	5.57	7.46667	1.33333	38.6667	9.65	5.82067	5.89	2.802	1.94033	1.45933
1579	Sparse	Green	Lateral	bend	Sparse	Few	None	Small	Short	Strong	6	134	5.49333	39.1333	1.33333	46	8.225	5.42933	8.41513	2.84433	2.22167	1.284
1580	Dense	Purple	Lateral	bend	Intermediate	Few	None	Small	Intermediate	Weak	8	141.333	5.72333	53.6	1.33333	44.6667	14.875	10.4547	7.81823	3.085	2.14467	1.442
1581	Dense	Green	Compact	bend	Little dense	None	None	Small	Intermediate	Weak	7.33333	146.667	7.76333	75.1667	2.33333	49.6667	15.1	11.146	6.17527	3.059	2.03067	1.51867
1582	Dense	Purple	Lateral	bend	Sparse	None	None	Intermediate	Intermediate	Intermediate	5.66667	108.333	7.26333	38.5	2.33333	36	12.1	9.20367	8.9114	2.97	2.319	1.28467
The numbers represent the identifiers for proso millet resources, refer to Supplementary Tables S2 for detailed information.
