# Supplementary material for: Genetic diversity analysis of proso millet (Panicum miliaceum L.) germplasm resources based on phenotypic traits and SSR markers
Source: Front Plant Sci. 2025 Sep 8;16:1649200. doi: 10.3389/fpls.2025.1649200 (PMC12450881; doi:10.3389/fpls.2025.1649200)
Supplement: Supplementary file 7 [file Table7.xlsx]

## Sheet: Sheet 1
Data S2 The 0/1 matrix of amplified bands of 15 polymorphic markers in 147 germplasm samples.
Primer	loci	Etou	Anchunwei	Daheisui	Sansui	Taolibai	Ruantiaozhoumi	Hongruanmi	Gedami	Hongruanmi	Daqihuangmizi	Limashu	Ziganmi(shu)	Huanglaoruanmi(shu)	Huangruanmi(shu)	Laohuangmi	Yuhenian	Yin790044	Xiaohuangmizi	Dahuangji	Zaohongmi	Dabaishu	Tuzizhengwo	Shuanglimizi	Shuanglimizi	Changmizi	Shuanglimizi	Dahuangmizi	Heitounianmizi	Heitounianmizi	Sansuimizi	Sanhuangmizi	Huangmizi	Sanheisui	Heiyantou	Heietou	Baimizi	Hongmizi	Baimizi	Mizi	Hongmizi	Qianjinshu	Aqizhaolitou	Linxidahongshu	Shangduqingshuzi	Linhedahuangshu	Hanghoudabaishu	Eqixiaoheishu	Heiruanmizi
BLF-41	die1	0	1	0	1	1	1	1	1	9	1	1	1	1	1	1	9	0	1	1	1	1	1	1	1	1	0	1	0	1	1	1	1	0	0	0	1	1	1	1	9	9	1	1	1	9	1	1	1
	die2	1	0	1	0	0	0	0	0	9	0	0	0	0	0	0	9	1	0	0	0	0	0	0	0	0	1	0	1	0	0	0	0	1	1	1	0	0	0	0	9	9	0	0	0	9	0	0	0
BLF-4	die1	1	1	1	9	1	1	1	9	1	1	1	9	9	9	9	9	1	1	1	1	9	0	0	0	1	1	1	1	9	9	1	1	9	0	1	1	1	1	1	1	1	1	1	1	1	1	1	1
	die2	0	0	0	9	0	0	0	9	0	0	0	9	9	9	9	9	0	0	0	0	9	1	1	1	0	0	0	0	9	9	0	0	9	1	0	0	0	0	0	0	0	0	0	0	0	0	0	0
BLF-47	die1	9	1	9	1	1	1	1	1	9	9	0	9	1	1	1	1	1	9	9	1	1	1	1	1	1	1	1	9	9	1	9	1	9	1	9	9	1	1	1	0	9	1	1	9	9	1	1	9
	die2	9	0	9	0	0	0	0	0	9	9	1	9	0	0	0	0	0	9	9	0	0	0	0	0	0	0	0	9	9	0	9	0	9	0	9	9	0	0	0	1	9	0	0	9	9	0	0	9
BLF-8	die1	1	9	9	1	9	1	9	1	1	1	9	9	9	0	1	9	1	1	9	1	9	9	9	9	9	9	9	9	9	9	9	9	9	1	1	1	1	9	1	9	9	9	1	9	9	9	9	9
	die2	0	9	9	0	9	0	9	0	0	0	9	9	9	1	0	9	0	0	9	0	9	9	9	9	9	9	9	9	9	9	9	9	9	0	0	0	0	9	0	9	9	9	0	9	9	9	9	9
BLF-9	die1	9	1	9	9	9	9	1	1	1	1	1	1	1	1	1	9	1	1	9	9	9	1	1	1	9	9	0	9	0	9	9	9	9	9	9	9	1	1	9	1	1	1	9	9	9	9	9	9
	die2	9	0	9	9	9	9	0	0	0	0	0	0	0	0	0	9	0	0	9	9	9	0	0	0	9	9	1	9	1	9	9	9	9	9	9	9	0	0	9	0	0	0	9	9	9	9	9	9
BLF-51	die1	1	1	1	1	1	1	1	1	1	9	1	1	1	1	1	1	1	1	1	1	1	1	1	9	1	1	9	0	1	1	1	1	1	1	1	1	1	1	0	1	1	1	1	1	1	1	1	1
	die2	0	0	0	0	0	0	0	0	0	9	0	0	0	0	0	0	0	0	0	0	0	0	0	9	0	0	9	1	0	0	0	0	0	0	0	0	0	0	1	0	0	0	0	0	0	0	0	0
BLF-52	die1	9	9	1	1	1	9	9	9	1	9	9	1	9	9	9	9	0	0	9	9	9	1	1	1	1	1	9	1	1	1	9	1	1	1	9	1	1	1	9	1	1	1	1	9	9	1	1	1
	die2	9	9	0	0	0	9	9	9	0	9	9	0	9	9	9	9	1	1	9	9	9	0	0	0	0	0	9	0	0	0	9	0	0	0	9	0	0	0	9	0	0	0	0	9	9	0	0	0
BLF-58	die1	1	1	9	9	1	1	1	1	1	9	9	9	1	0	1	1	9	1	9	9	1	1	9	9	9	1	9	9	9	9	1	9	9	1	1	9	9	9	1	9	9	1	1	9	1	1	9	1
	die2	0	0	9	9	0	0	0	0	0	9	9	9	0	1	0	0	9	0	9	9	0	0	9	9	9	0	9	9	9	9	0	9	9	0	0	9	9	9	0	9	9	0	0	9	0	0	9	0
BLF-59	die1	9	1	1	1	1	1	1	1	1	1	1	1	1	1	1	1	1	1	9	1	9	1	1	1	9	0	1	1	0	1	1	1	1	0	1	0	1	9	1	9	9	1	1	1	1	1	1	9
	die2	9	0	0	0	0	0	0	0	0	0	0	0	0	0	0	0	0	0	9	0	9	0	0	0	9	1	0	0	1	0	0	0	0	1	0	1	0	9	0	9	9	0	0	0	0	0	0	9
BLF-61	die1	1	1	1	1	9	1	1	9	1	1	1	0	1	1	1	1	1	1	1	1	1	1	1	1	1	1	1	1	1	1	1	1	1	1	1	1	1	1	1	1	1	1	1	1	1	1	9	1
	die2	0	0	0	0	9	0	0	9	0	0	0	1	0	0	0	0	0	0	0	0	0	0	0	0	0	0	0	0	0	0	0	0	0	0	0	0	0	0	0	0	0	0	0	0	0	0	9	0
BLF-21	die1	9	1	1	1	1	1	1	1	1	1	1	1	1	1	1	1	1	1	1	1	9	1	1	1	1	1	1	1	1	1	1	1	1	1	1	1	1	1	1	1	1	1	1	1	1	1	1	1
	die2	9	0	0	0	0	0	0	0	0	0	0	0	0	0	0	0	0	0	0	0	9	0	0	0	0	0	1	0	0	0	0	0	0	0	0	0	0	0	0	0	1	0	0	0	0	0	0	0
BLF-66	die1	9	9	9	9	9	0	9	9	9	9	9	0	0	0	9	0	0	0	9	9	1	0	0	0	0	0	0	0	0	0	0	0	0	0	0	0	0	0	0	0	0	0	0	0	9	0	0	0
	die2	9	9	9	9	9	1	9	9	9	9	9	1	1	1	9	1	1	1	9	9	1	1	1	1	1	1	1	1	1	1	1	1	1	1	1	1	1	1	1	1	1	1	1	1	9	1	1	1
BLF-27	die1	1	0	0	0	1	1	9	9	9	9	1	9	1	9	1	1	1	1	1	1	9	1	0	9	9	9	9	0	0	0	0	0	0	9	9	9	9	1	9	9	9	9	1	1	1	9	9	1
	die2	0	1	1	1	0	0	9	9	9	9	0	9	0	9	0	0	0	0	0	0	9	0	1	9	9	9	9	1	1	1	1	1	1	9	9	9	9	0	9	9	9	9	0	0	0	9	9	0
BLF-79	die1	1	1	1	1	1	1	1	1	1	1	1	1	1	1	1	1	1	1	1	1	0	1	9	9	9	1	9	9	1	1	9	9	9	9	9	9	9	9	9	9	9	1	1	1	9	9	1	1
	die2	1	1	1	1	0	1	1	1	1	1	1	0	1	1	1	1	1	1	1	1	1	1	9	9	9	0	9	9	0	0	9	9	9	9	9	9	9	9	9	9	9	1	1	1	9	9	1	1
BLF-80	die1	1	1	9	1	9	9	9	9	9	9	9	9	9	0	9	9	0	9	9	1	9	1	1	1	1	1	9	9	1	1	9	1	9	9	9	1	9	9	1	1	1	1	9	9	1	9	9	9
	die2	0	0	9	0	9	9	9	9	9	9	9	9	9	1	9	9	1	9	9	0	9	0	0	0	0	0	9	9	0	0	9	0	9	9	9	0	9	9	0	0	0	0	9	9	0	9	9	9
[truncated: 99 more columns]
